# Supplementary material for: First Record of Hepatozoon spp. in Alpine Wild Rodents: Implications and Perspectives for Transmission Dynamics across the Food Web
Source: Microorganisms. 2022 Mar 25;10(4):712. doi: 10.3390/microorganisms10040712 (PMC9027474; doi:10.3390/microorganisms10040712)
Supplement: Supplementary file 1 [file microorganisms-10-00712-s001.zip]

Archive with 1 entries (1 files):
- microorganisms-1618313-supplementary.xlsx
