# Supplementary material for: First Record of Hepatozoon spp. in Alpine Wild Rodents: Implications and Perspectives for Transmission Dynamics across the Food Web
Source: Microorganisms. 2022 Mar 25;10(4):712. doi: 10.3390/microorganisms10040712 (PMC9027474; doi:10.3390/microorganisms10040712)
Supplement: Supplementary file 1 [file microorganisms-10-00712-s001.zip › microorganisms-1618313-supplementary.xlsx]

## Sheet: microorganisms_supplementary_da
Table S1: List of animals captured per species, elevation, trap, trapping plot, site and year at Cembra (CEV) and Calamento (CAV) Valleys (Trento, Italy) and PCR results. NO=Negative, YES=Positive. Also life-history traits are included: status, sex.
	DATE	STATUS	CHIP	SEX	TRAP	PLOT	ELEVATION	SITE	SPECIES	YEAR	Hepatozoon_spp.	Note
1	2019-02-19	Adult	783EB7C	Female	G3	C2	1000	Albiano	M. glareolus	2019	YES	NA
2	2019-02-19	Adult	783C6A8	Male	H6	C2	1000	Albiano	A. flavicollis	2019	YES	NA
3	2019-02-19	Adult	783C3C5	Male	B1	C2	1000	Albiano	A. flavicollis	2019	NO	NA
4	2019-02-19	Adult	7ACBB0C	Male	G5	TR2	1000	Albiano	A. flavicollis	2019	NO	NA
5	2019-02-19	Adult	7ACB1FF	Male	G3	C2	1000	Albiano	M. glareolus	2019	YES	NA
6	2019-02-19	Juvenile	7AC576A	Female	H8	TR2	1000	Albiano	M. glareolus	2019	NO	NA
7	2019-02-19	Adult	7AC2133	Male	E8	C2	1000	Albiano	M. glareolus	2019	YES	NA
8	2019-02-19	Sub-adult	7ACA650	Female	D6	TR2	1000	Albiano	A. flavicollis	2019	NO	NA
9	2019-02-19	Adult	783E888	Female	E2	TR2	1000	Albiano	A. flavicollis	2019	YES	NA
10	2019-02-19	Sub-adult	7ACCD72	Male	H7	TR2	1000	Albiano	M. glareolus	2019	NO	NA
11	2019-02-19	Adult	7ABC843	Female	C6	C2	1000	Albiano	M. glareolus	2019	NO	NA
12	2019-02-19	Adult	7ABDE06	Male	A4	TR1	1000	Albiano	A. flavicollis	2019	NO	NA
13	2019-02-19	Sub-adult	7ABE0E9	Male	B7	C2	1000	Albiano	M. glareolus	2019	YES	NA
14	2019-02-19	Sub-adult	783CE28	Male	A6	C2	1000	Albiano	M. glareolus	2019	NO	NA
15	2019-02-19	Adult	783C626	Female	A2	C2	1000	Albiano	A. flavicollis	2019	NO	NA
16	2019-02-19	Adult	7ABC889	Male	H1	C1	1000	Albiano	A. flavicollis	2019	NO	NA
17	2019-02-19	Sub-adult	7ACD01B	Female	H5	C2	1000	Albiano	A. flavicollis	2019	YES	NA
18	2019-02-19	Adult	7ACB8B5	Male	E7	C1	1000	Albiano	A. flavicollis	2019	YES	NA
19	2019-02-20	Sub-adult	799F8CE	Male	H1	C1	1000	Albiano	M. glareolus	2019	NO	NA
20	2019-02-20	Adult	7ABBA05	Female	H8	TR2	1000	Albiano	M. glareolus	2019	NO	NA
21	2019-02-20	Adult	7ABA018	Male	B1	TR1	1000	Albiano	A. flavicollis	2019	NO	NA
22	2019-02-20	Sub-adult	783D3E1	Male	F7	TR3	1000	Albiano	M. glareolus	2019	NO	NA
23	2019-02-20	Sub-adult	783ADD3	Female	G5	C1	1000	Albiano	A. flavicollis	2019	YES	NA
24	2019-02-20	Juvenile	7AC976F	Female	D6	TR2	1000	Albiano	M. glareolus	2019	NO	NA
25	2019-02-20	Adult	7.84e+79	Male	C1	C3	1000	Albiano	M. glareolus	2019	NO	NA
26	2019-02-20	Adult	7ACB531	Female	C4	C3	1000	Albiano	A. flavicollis	2019	NO	NA
27	2019-02-20	Adult	783A26D	Female	C6	C1	1000	Albiano	A. flavicollis	2019	NO	NA
28	2019-02-20	Adult	7AC9596	Female	G1	TR3	1000	Albiano	A. flavicollis	2019	NO	NA
29	2019-02-21	Adult	783CCE3	Female	A5	TR1	1000	Albiano	A. flavicollis	2019	NO	NA
30	2019-02-21	Adult	7ACBB01	Male	H8	TR2	1000	Albiano	M. glareolus	2019	NO	NA
31	2019-02-21	Sub-adult	7ACB98B	Male	C8	TR1	1000	Albiano	A. flavicollis	2019	NO	NA
32	2019-03-05	Sub-adult	7ACDCD1	Male	D1	TR3	1000	Albiano	A. flavicollis	2019	NO	NA
33	2019-03-05	Adult	7AC22FE	Female	C1	TR2	1000	Albiano	A. flavicollis	2019	YES	NA
34	2019-03-05	Sub-adult	7ACB6D2	Female	G3	C1	1000	Albiano	A. flavicollis	2019	NO	NA
35	2019-03-05	Adult	783C89B	Male	D7	TR2	1000	Albiano	A. flavicollis	2019	NO	NA
36	2019-03-05	Adult	7AC16BF	Female	A1	C2	1000	Albiano	M. glareolus	2019	YES	NA
37	2019-03-05	Adult	7ABC286	Female	B1	TR1	1000	Albiano	A. flavicollis	2019	NO	NA
38	2019-03-05	Adult	783E50C	Male	D8	TR1	1000	Albiano	A. flavicollis	2019	NO	NA
39	2019-03-06	Adult	7ACCCC5	Male	H2	TR2	1000	Albiano	A. flavicollis	2019	NO	NA
40	2019-03-06	Adult	7B11DE4	Female	A8	TR1	1000	Albiano	A. flavicollis	2019	NO	NA
41	2019-03-06	Adult	7ACDCD4	Female	D8	TR1	1000	Albiano	A. flavicollis	2019	NO	NA
42	2019-03-07	Sub-adult	783D17C	Male	E2	C1	1000	Albiano	A. flavicollis	2019	NO	NA
43	2019-03-07	Adult	7AC6C7F	Male	F8	TR3	1000	Albiano	A. flavicollis	2019	NO	NA
44	2019-03-07	Adult	799D95C	Male	F7	TR3	1000	Albiano	A. flavicollis	2019	YES	NA
45	2019-03-07	Adult	7AC6EC3	Female	B7	C2	1000	Albiano	M. glareolus	2019	YES	NA
46	2019-03-07	Juvenile	79A42BD	Male	B3	TR2	1000	Albiano	A. flavicollis	2019	NO	NA
47	2019-03-07	Adult	7B11DFD	Male	G6	C1	1000	Albiano	A. flavicollis	2019	YES	NA
48	2019-03-19	Sub-adult	79CDAF0	Male	H4	C3	1000	Albiano	A. flavicollis	2019	NO	NA
49	2019-03-19	Sub-adult	7ABB6CC	Male	H8	C3	1000	Albiano	A. flavicollis	2019	YES	NA
50	2019-03-19	Adult	7839B49	Female	G1	C3	1000	Albiano	A. flavicollis	2019	NO	NA
51	2019-03-19	Juvenile	7AC731E	Male	A4	TR2	1000	Albiano	A. flavicollis	2019	NO	NA
52	2019-03-19	Sub-adult	7ABC6B0	Male	F8	C3	1000	Albiano	A. flavicollis	2019	YES	NA
53	2019-03-19	Adult	7AC5425	Male	F7	C3	1000	Albiano	A. flavicollis	2019	NO	NA
54	2019-03-19	Adult	783ED0C	Male	A1	C3	1000	Albiano	A. flavicollis	2019	NO	NA
55	2019-03-19	Sub-adult	7ABC98F	Female	E2	C1	1000	Albiano	A. flavicollis	2019	NO	NA
56	2019-03-19	Adult	7AC93BE	Male	F7	TR3	1000	Albiano	A. flavicollis	2019	NO	NA
57	2019-03-19	Juvenile	7B0FB90	Male	B2	TR2	1000	Albiano	A. flavicollis	2019	NO	NA
58	2019-03-19	Sub-adult	783E7D3	Female	C6	C3	1000	Albiano	A. flavicollis	2019	YES	NA
59	2019-03-19	Adult	7AC167F	Female	B6	C3	1000	Albiano	A. flavicollis	2019	NO	NA
60	2019-03-20	Adult	7B0CD58	Male	C1	C1	1000	Albiano	A. sylvaticus	2019	NO	NA
61	2019-03-20	Adult	7ABA7B4	Male	D6	TR2	1000	Albiano	A. flavicollis	2019	NO	NA
62	2019-03-21	Sub-adult	7ABC9BD	Female	G6	C1	1000	Albiano	A. flavicollis	2019	NO	NA
63	2019-03-21	Sub-adult	7AB9E43	Male	B2	TR2	1000	Albiano	A. flavicollis	2019	NO	NA
64	2019-03-21	Adult	7B11B5B	Male	C6	C2	1000	Albiano	A. flavicollis	2019	NO	NA
65	2019-03-21	Adult	7AC31FC	Female	F7	TR3	1000	Albiano	A. flavicollis	2019	NO	NA
66	2019-06-25	Adult	7ABAAE4	Male	A8	TR4	1000	Albiano	A. flavicollis	2019	YES	NA
67	2019-06-25	Adult	7ACBAE0	Male	G6	TR4	1000	Albiano	A. flavicollis	2019	NO	NA
68	2019-06-25	Adult	7AC0E6C	Female	H6	TR1	1000	Albiano	A. flavicollis	2019	YES	NA
69	2019-06-25	Sub-adult	7AC4FF5	Male	B7	C4	1000	Albiano	A. flavicollis	2019	NO	NA
70	2019-06-25	Sub-adult	783C8E7	Female	G6	TR1	1000	Albiano	A. flavicollis	2019	NO	NA
71	2019-06-25	Adult	783BCB9	Female	F3	TR1	1000	Albiano	A. flavicollis	2019	YES	NA
72	2019-06-25	Sub-adult	783C2B0	Male	A4	TR2	1000	Albiano	A. flavicollis	2019	NO	NA
73	2019-06-25	Sub-adult	7AC5B0A	Female	G5	C4	1000	Albiano	A. flavicollis	2019	YES	NA
74	2019-06-25	Sub-adult	7ACA7EA	Male	A1	C4	1000	Albiano	A. flavicollis	2019	NO	NA
75	2019-06-25	Juvenile	783A323	Male	D2	TR1	1000	Albiano	A. flavicollis	2019	YES	NA
76	2019-06-25	Adult	7AC28C5	Female	H8	TR2	1000	Albiano	A. flavicollis	2019	NO	NA
77	2019-06-25	Juvenile	7AC1D04	Male	I3	TR1	1000	Albiano	A. flavicollis	2019	YES	NA
78	2019-06-25	Adult	7ACC262	Male	F5	C4	1000	Albiano	A. flavicollis	2019	YES	NA
79	2019-06-25	Adult	7ACE207	Male	D5	TR1	1000	Albiano	A. flavicollis	2019	NO	NA
80	2019-06-25	Sub-adult	7ABB57A	Male	H4	TR2	1000	Albiano	A. flavicollis	2019	NO	NA
81	2019-06-25	Juvenile	7AC85C7	Female	G5	C4	1000	Albiano	A. flavicollis	2019	NO	NA
82	2019-06-25	Juvenile	7AC7D2B	Male	G5	TR1	1000	Albiano	A. flavicollis	2019	NO	NA
83	2019-06-25	Sub-adult	7ACB8B1	Female	F1	C2	1000	Albiano	M. glareolus	2019	YES	NA
84	2019-06-25	Adult	7AC5BFE	Female	B3	TR2	1000	Albiano	A. flavicollis	2019	NO	NA
85	2019-06-25	Adult	7ACCAA7	Female	C1	TR2	1000	Albiano	A. flavicollis	2019	NO	NA
86	2019-06-25	Adult	7ABB146	Female	B3	TR2	1000	Albiano	A. flavicollis	2019	NO	NA
87	2019-06-25	Sub-adult	783DB5B	Male	C6	TR2	1000	Albiano	A. flavicollis	2019	NO	NA
88	2019-06-25	Sub-adult	7ABA5B3	Male	G5	TR1	1000	Albiano	A. flavicollis	2019	NO	NA
89	2019-06-25	Sub-adult	7AC1A2C	Male	F3	TR1	1000	Albiano	A. flavicollis	2019	NO	NA
90	2019-06-25	Sub-adult	7ABA237	Female	G6	TR1	1000	Albiano	A. flavicollis	2019	NO	NA
91	2019-06-25	Sub-adult	7AC7D55	Male	H6	TR2	1000	Albiano	A. flavicollis	2019	NO	NA
92	2019-06-25	Juvenile	7ABB51E	Female	E5	TR2	1000	Albiano	A. flavicollis	2019	NO	NA
93	2019-06-25	Sub-adult	7AC7DF0	Female	I3	TR1	1000	Albiano	A. flavicollis	2019	NO	NA
94	2019-06-25	Sub-adult	7AC2CB2	Female	D5	TR1	1000	Albiano	A. flavicollis	2019	NO	NA
95	2019-06-25	Juvenile	7AC38EE	Female	C5	TR1	1000	Albiano	A. flavicollis	2019	NO	NA
96	2019-06-25	Sub-adult	7AC4290	Female	D1	C1	1000	Albiano	A. flavicollis	2019	NO	NA
97	2019-06-25	Juvenile	783ED66	Female	H7	C4	1000	Albiano	M. glareolus	2019	YES	NA
98	2019-06-26	Sub-adult	7AC5F12	Female	B1	C1	1000	Albiano	A. flavicollis	2019	YES	NA
99	2019-06-26	Sub-adult	7ACBABA	Female	F5	C4	1000	Albiano	A. flavicollis	2019	NO	NA
100	2019-06-26	Sub-adult	7ACB3DD	Male	B8	TR1	1000	Albiano	A. flavicollis	2019	NO	NA
101	2019-06-26	Sub-adult	7ACA5D7	Female	E5	TR2	1000	Albiano	A. flavicollis	2019	NO	NA
102	2019-06-26	Adult	7AC2838	Male	G8	TR2	1000	Albiano	A. flavicollis	2019	NO	NA
103	2019-06-26	Sub-adult	7ACD765	Male	B3	C2	1000	Albiano	M. glareolus	2019	YES	NA
104	2019-06-26	Juvenile	7AC9538	Male	A6	TR2	1000	Albiano	A. flavicollis	2019	NO	NA
105	2019-06-26	Sub-adult	7AC5EF0	Female	H4	TR2	1000	Albiano	A. flavicollis	2019	NO	NA
106	2019-06-26	Sub-adult	7ACD83B	Female	F5	C4	1000	Albiano	A. flavicollis	2019	NO	NA
107	2019-06-26	Adult	783C0F4	Male	B7	C4	1000	Albiano	A. flavicollis	2019	YES	NA
108	2019-06-26	Sub-adult	7ABA441	Female	A3	C4	1000	Albiano	A. flavicollis	2019	YES	NA
109	2019-06-26	Adult	7AC5B35	Male	B8	TR2	1000	Albiano	A. flavicollis	2019	NO	NA
110	2019-06-26	Sub-adult	7ACB423	Female	H5	TR1	1000	Albiano	A. flavicollis	2019	NO	NA
111	2019-06-26	Juvenile	7AC2BC8	Male	A2	TR1	1000	Albiano	A. flavicollis	2019	NO	NA
112	2019-06-26	Sub-adult	783DF84	Female	G2	TR2	1000	Albiano	A. flavicollis	2019	NO	NA
113	2019-06-26	Juvenile	7ABA4C8	Male	B7	C4	1000	Albiano	A. flavicollis	2019	NO	NA
114	2019-06-26	Sub-adult	7AC61F3	Male	A8	TR1	1000	Albiano	A. flavicollis	2019	NO	NA
115	2019-06-26	Sub-adult	7ACD1EC	Male	A2	C4	1000	Albiano	A. flavicollis	2019	NO	NA
116	2019-06-26	Juvenile	783926B	Female	G7	C4	1000	Albiano	A. flavicollis	2019	YES	NA
117	2019-06-26	Sub-adult	7ACB486	Female	A4	C4	1000	Albiano	A. flavicollis	2019	YES	NA
118	2019-06-26	Sub-adult	7ACDC25	Female	C7	TR4	1000	Albiano	A. flavicollis	2019	YES	NA
119	2019-06-26	Adult	7ACD373	Female	D1	TR1	1000	Albiano	A. flavicollis	2019	YES	NA
120	2019-06-26	Sub-adult	7ABB3D2	Female	E4	C1	1000	Albiano	A. flavicollis	2019	YES	NA
121	2019-06-26	Adult	783E4E5	Female	G7	C4	1000	Albiano	A. flavicollis	2019	YES	NA
122	2019-06-26	Sub-adult	7AC73B1	Female	F3	TR1	1000	Albiano	A. flavicollis	2019	NO	NA
123	2019-06-26	Sub-adult	7ABAEC1	Male	G1	TR2	1000	Albiano	A. flavicollis	2019	NO	NA
124	2019-06-27	Sub-adult	783CDCD	Male	G7	C4	1000	Albiano	A. flavicollis	2019	YES	NA
125	2019-06-27	Sub-adult	7AC0E13	Male	B1	TR1	1000	Albiano	A. flavicollis	2019	NO	NA
126	2019-06-27	Adult	7AC1126	Female	G4	TR1	1000	Albiano	A. flavicollis	2019	YES	NA
127	2019-06-27	Sub-adult	783CB06	Male	D5	C4	1000	Albiano	A. flavicollis	2019	YES	NA
128	2019-06-27	Sub-adult	7AC5816	Female	A2	TR1	1000	Albiano	A. flavicollis	2019	NO	NA
129	2019-06-27	Sub-adult	7AC1BCA	Female	A2	C1	1000	Albiano	A. flavicollis	2019	NO	NA
130	2019-06-27	Sub-adult	7ABB4C6	Female	E5	TR2	1000	Albiano	A. flavicollis	2019	NO	NA
131	2019-06-27	Sub-adult	7ABBAB6	Male	E5	TR2	1000	Albiano	A. flavicollis	2019	NO	NA
132	2019-06-27	Unknown	7AC7A4C_BIS	Male	I5	TR1	1000	Albiano	A. flavicollis	2020	NO	NA
133	2019-06-27	Juvenile	7ABDB91	Female	G7	C4	1000	Albiano	A. flavicollis	2019	YES	NA
134	2019-06-27	Juvenile	7ACCDC2	Female	G7	C4	1000	Albiano	A. flavicollis	2019	YES	NA
135	2019-06-27	Sub-adult	783A94C	Female	H6	C1	1000	Albiano	A. flavicollis	2019	YES	NA
136	2019-06-27	Adult	7ACB433	Male	B2	C4	1000	Albiano	M. glareolus	2019	NO	NA
137	2019-06-27	Sub-adult	783A4E1	Female	B6	C2	1000	Albiano	A. flavicollis	2019	NO	NA
138	2019-06-27	Sub-adult	7AC6C3B	Male	H5	TR1	1000	Albiano	A. flavicollis	2019	YES	NA
139	2019-06-27	Juvenile	783E641	Female	C8	C4	1000	Albiano	A. flavicollis	2019	NO	NA
140	2019-06-27	Adult	7ACB132	Female	H7	C4	1000	Albiano	M. glareolus	2019	YES	NA
141	2019-08-27	Sub-adult	7C7E287	Female	B3	TR4	1000	Albiano	A. flavicollis	2019	NO	NA
142	2019-08-27	Sub-adult	7AC4FD8	Female	H6	TR2	1000	Albiano	A. flavicollis	2019	YES	NA
143	2019-08-27	Adult	7C7F089	Female	A4	C4	1000	Albiano	A. flavicollis	2019	YES	NA
144	2019-08-27	Sub-adult	7C7D481	Female	A5	TR4	1000	Albiano	A. flavicollis	2019	NO	NA
145	2019-08-27	Adult	783E0C0	Male	C2	TR4	1000	Albiano	A. flavicollis	2019	NO	NA
146	2019-08-27	Sub-adult	7AC7517	Male	C3	C4	1000	Albiano	A. flavicollis	2019	NO	NA
147	2019-08-27	Sub-adult	7C7EEA9	Male	A4	C4	1000	Albiano	A. flavicollis	2019	NO	NA
148	2019-08-27	Sub-adult	7C7EE9C	Female	B8	TR1	1000	Albiano	A. flavicollis	2019	NO	NA
149	2019-08-27	Sub-adult	7C7D762	Male	A8	TR1	1000	Albiano	A. flavicollis	2019	NO	NA
150	2019-08-27	Adult	7C7E64C	Male	G6	C1	1000	Albiano	A. flavicollis	2019	YES	NA
151	2019-08-27	Sub-adult	7C7CC94	Female	A6	TR2	1000	Albiano	A. flavicollis	2019	YES	NA
152	2019-08-27	Sub-adult	7ACA903	Male	H6	TR2	1000	Albiano	A. flavicollis	2019	NO	NA
153	2019-08-27	Adult	7C7D309	Male	F5	C1	1000	Albiano	A. flavicollis	2019	NO	NA
154	2019-08-27	Sub-adult	7AC1090	Male	G6	TR2	1000	Albiano	A. flavicollis	2019	YES	NA
155	2019-08-27	Sub-adult	7AC21CA	Female	C1	C1	1000	Albiano	A. flavicollis	2019	NO	NA
156	2019-08-27	Adult	7C7D892	Male	A8	C2	1000	Albiano	A. flavicollis	2019	NO	NA
157	2019-08-27	Sub-adult	783DE92	Male	B2	C1	1000	Albiano	A. flavicollis	2019	YES	NA
158	2019-08-27	Sub-adult	7AC6BE2	Female	I4	TR1	1000	Albiano	A. flavicollis	2019	YES	NA
159	2019-08-27	Sub-adult	7AC2800	Male	B1	C4	1000	Albiano	A. flavicollis	2019	NO	NA
160	2019-08-27	Sub-adult	7C7DFCD	Female	A4	C4	1000	Albiano	A. flavicollis	2019	NO	NA
161	2019-08-27	Adult	7C7CE57	Female	E7	TR2	1000	Albiano	A. flavicollis	2019	NO	NA
162	2019-08-27	Sub-adult	7C7DD98	Male	C7	C2	1000	Albiano	A. flavicollis	2019	YES	NA
163	2019-08-27	Sub-adult	7C7CB5B	Female	F3	TR2	1000	Albiano	A. flavicollis	2019	YES	NA
164	2019-08-27	Sub-adult	783A309	Male	D1	C4	1000	Albiano	A. flavicollis	2019	YES	NA
165	2019-08-27	Adult	7C7D347	Male	D2	TR1	1000	Albiano	A. flavicollis	2019	NO	NA
166	2019-08-27	Sub-adult	7C7DD59	Male	B5	C4	1000	Albiano	A. flavicollis	2019	YES	NA
167	2019-08-27	Adult	783ED45	Male	D8	C2	1000	Albiano	M. glareolus	2019	YES	NA
168	2019-08-27	Sub-adult	7C7D429	Female	A4	TR1	1000	Albiano	A. flavicollis	2019	NO	NA
169	2019-08-27	Adult	7ACCE5B	Female	G1	C2	1000	Albiano	A. sylvaticus	2019	NO	NA
170	2019-08-27	Adult	79A2C59	Female	G7	TR1	1000	Albiano	A. flavicollis	2019	YES	NA
171	2019-08-27	Adult	7C7D465	Male	A3	C2	1000	Albiano	A. flavicollis	2019	YES	NA
172	2019-08-27	Sub-adult	7C7E386	Male	C5	C4	1000	Albiano	A. flavicollis	2019	NO	NA
173	2019-08-27	Sub-adult	7B0CD49	Female	C3	TR4	1000	Albiano	A. flavicollis	2019	NO	NA
174	2019-08-27	Sub-adult	7AC2B86	Female	G7	C2	1000	Albiano	A. flavicollis	2019	NO	NA
175	2019-08-28	Sub-adult	7C7CA9F	Male	D2	TR2	1000	Albiano	A. flavicollis	2019	NO	NA
176	2019-08-28	Adult	7ABC22C	Female	H2	TR1	1000	Albiano	A. flavicollis	2019	YES	NA
177	2019-08-28	Adult	7ABB164	Male	C7	C2	1000	Albiano	A. flavicollis	2019	NO	NA
178	2019-08-28	Sub-adult	7C7E76C	Female	D7	TR4	1000	Albiano	A. flavicollis	2019	YES	NA
179	2019-08-28	Adult	7C7E4DA	Male	A7	C4	1000	Albiano	A. flavicollis	2019	NO	NA
180	2019-08-28	Adult	7AC609C	Male	C8	TR4	1000	Albiano	A. flavicollis	2019	NO	NA
181	2019-08-28	Sub-adult	7C7F6E2	Male	A1	C2	1000	Albiano	M. glareolus	2019	YES	NA
182	2019-08-28	Sub-adult	7C7F66F	Female	C7	TR4	1000	Albiano	A. flavicollis	2019	NO	NA
183	2019-08-28	Sub-adult	7ACDEE5	Female	E1	C4	1000	Albiano	A. flavicollis	2019	NO	NA
184	2019-08-28	Adult	7C7AADE	Male	H6	C1	1000	Albiano	A. flavicollis	2019	NO	NA
185	2019-08-28	Adult	7C7D379	Female	A6	TR2	1000	Albiano	A. flavicollis	2019	NO	NA
186	2019-08-28	Adult	7C7DC9D	Female	B8	TR4	1000	Albiano	A. flavicollis	2019	NO	NA
187	2019-08-28	Sub-adult	7C7E0E6	Female	D6	TR4	1000	Albiano	A. flavicollis	2019	YES	NA
188	2019-08-28	Sub-adult	7ACC911	Female	G6	TR1	1000	Albiano	A. flavicollis	2019	YES	NA
189	2019-08-28	Adult	7ACE23D	Male	H3	TR4	1000	Albiano	A. flavicollis	2019	YES	NA
190	2019-08-28	Adult	7ABB2FE	Male	H5	TR4	1000	Albiano	A. flavicollis	2019	YES	NA
191	2019-08-28	Sub-adult	783A1E0	Female	B6	C1	1000	Albiano	A. flavicollis	2019	YES	NA
192	2019-08-28	Sub-adult	7ACAE15	Male	H1	TR2	1000	Albiano	A. flavicollis	2019	NO	NA
193	2019-08-28	Adult	7C7DCA7	Female	A1	C2	1000	Albiano	M. glareolus	2019	NO	NA
194	2019-08-28	Adult	7ACC51E	Female	E6	C2	1000	Albiano	M. glareolus	2019	YES	NA
195	2019-08-28	Adult	7C7D463	Male	A2	TR2	1000	Albiano	A. flavicollis	2019	NO	NA
196	2019-08-28	Sub-adult	7AC6972	Female	F4	C4	1000	Albiano	A. flavicollis	2019	YES	NA
197	2019-08-28	Adult	7ABA798	Male	H7	TR2	1000	Albiano	A. flavicollis	2019	YES	NA
198	2019-08-28	Sub-adult	7ACBB2B	Female	G5	C4	1000	Albiano	A. flavicollis	2019	NO	NA
199	2019-08-28	Adult	7ACCA31	Male	I3	TR1	1000	Albiano	A. flavicollis	2019	YES	NA
200	2019-08-28	Sub-adult	7C7DC64	Female	C4	C2	1000	Albiano	M. glareolus	2019	NO	NA
201	2019-08-28	Adult	7C7E271	Male	B7	TR4	1000	Albiano	A. flavicollis	2019	NO	NA
202	2019-08-28	Sub-adult	7ABA12E	Female	G5	TR2	1000	Albiano	A. flavicollis	2019	NO	NA
203	2019-08-29	Sub-adult	7ABA1BC	Male	H5	TR2	1000	Albiano	A. flavicollis	2019	YES	NA
204	2019-08-29	Adult	7C7DC60	Male	E7	C2	1000	Albiano	M. glareolus	2020	YES	NA
205	2019-08-29	Sub-adult	783E47C	Male	G7	C2	1000	Albiano	A. flavicollis	2019	YES	NA
206	2019-08-29	Juvenile	7C7D953	Female	B2	TR4	1000	Albiano	A. flavicollis	2019	YES	NA
207	2019-08-29	Adult	7C7E879	Male	H1	TR1	1000	Albiano	A. flavicollis	2019	NO	NA
208	2019-08-29	Sub-adult	7C7E419	Female	A3	C4	1000	Albiano	A. flavicollis	2019	YES	NA
209	2019-08-29	Sub-adult	7C7CB3B	Male	G4	TR2	1000	Albiano	A. flavicollis	2019	NO	NA
210	2019-08-29	Adult	7C7E3E2	Male	I7	TR1	1000	Albiano	A. flavicollis	2019	NO	NA
211	2019-08-29	Adult	7C7DD52	Male	B1	TR4	1000	Albiano	A. flavicollis	2019	NO	NA
212	2019-08-29	Adult	7C7CBE4	Male	A4	TR2	1000	Albiano	A. flavicollis	2019	NO	NA
213	2019-08-29	Adult	7AC65CE	Female	E1	TR4	1000	Albiano	A. flavicollis	2019	YES	NA
214	2019-08-29	Sub-adult	7C7D8A2	Female	A6	TR4	1000	Albiano	A. flavicollis	2019	NO	NA
215	2019-08-29	Sub-adult	7C7D6C5	Female	A6	TR2	1000	Albiano	A. flavicollis	2019	NO	NA
216	2019-11-12	Sub-adult	7C7DFC0	Male	C1	C4	1000	Albiano	M. glareolus	2020	YES	NA
217	2019-11-12	Sub-adult	7C7CCC8	Female	H3	C1	1000	Albiano	M. glareolus	2020	YES	NA
218	2019-11-12	Sub-adult	7C7D1C9	Female	B7	C2	1000	Albiano	M. glareolus	2020	YES	NA
219	2019-11-12	Sub-adult	7C7DBA6	Female	D8	C2	1000	Albiano	A. flavicollis	2020	YES	NA
220	2019-11-12	Sub-adult	7C7D9A5	Female	A3	TR1	1000	Albiano	A. flavicollis	2020	YES	NA
221	2019-11-12	Sub-adult	7C7DE3B	Male	I8	TR1	1000	Albiano	A. flavicollis	2020	NO	NA
222	2019-11-12	Sub-adult	7C7E577	Female	B8	C2	1000	Albiano	A. flavicollis	2020	YES	NA
223	2019-11-12	Sub-adult	7C7D37E	Male	A8	TR1	1000	Albiano	A. flavicollis	2020	YES	NA
224	2019-11-12	Sub-adult	7C7DA5A	Female	A4	TR1	1000	Albiano	A. flavicollis	2020	YES	NA
225	2019-11-12	Sub-adult	7C7D8FF	Male	A6	TR2	1000	Albiano	A. flavicollis	2020	NO	NA
226	2019-11-13	Adult	7C7DC28	Female	C8	TR4	1000	Albiano	A. flavicollis	2020	NO	NA
227	2019-11-13	Sub-adult	7C7D3E3	Male	B5	C4	1000	Albiano	A. flavicollis	2020	NO	NA
228	2019-11-13	Sub-adult	WE_4_2020	Female	D7	TR1	1000	Albiano	A. flavicollis	2021	NO	NA
229	2019-11-13	Sub-adult	7C7F06C	Female	H6	TR1	1000	Albiano	A. flavicollis	2020	NO	NA
230	2019-11-13	Sub-adult	7C7D87D	Male	C5	C1	1000	Albiano	A. flavicollis	2020	YES	NA
231	2019-11-13	Unknown	7C7DA1D	Female	D1	TR1	1000	Albiano	A. flavicollis	2020	NO	NA
232	2019-11-13	Sub-adult	7C7F57A	Male	F8	TR4	1000	Albiano	A. flavicollis	2020	YES	NA
233	2019-11-13	Sub-adult	7C7CD3A	Male	F2	C1	1000	Albiano	M. glareolus	2020	NO	NA
234	2019-11-13	Sub-adult	7C7D811	Female	A7	C4	1000	Albiano	M. glareolus	2020	YES	NA
235	2019-11-14	Sub-adult	WE_5_2020	Female	C6	C1	1000	Albiano	A. flavicollis	2021	YES	NA
236	2019-12-10	Sub-adult	7C7CBA7	Female	A4	TR2	1000	Albiano	A. flavicollis	2020	NO	NA
237	2019-12-10	Sub-adult	7C7D512	Female	H6	C1	1000	Albiano	A. flavicollis	2020	YES	NA
238	2019-12-10	Sub-adult	7C7D545	Female	H5	C2	1000	Albiano	M. glareolus	2020	YES	NA
239	2019-12-10	Sub-adult	7C7D53C	Female	A3	TR1	1000	Albiano	A. flavicollis	2020	NO	NA
240	2019-12-10	Sub-adult	7C7EBD1	Male	A6	TR4	1000	Albiano	A. flavicollis	2020	NO	NA
241	2019-12-10	Sub-adult	7C7EDA8	Male	A2	C2	1000	Albiano	M. glareolus	2020	NO	NA
242	2019-12-10	Sub-adult	7C7E031	Male	H1	C1	1000	Albiano	M. glareolus	2020	NO	NA
243	2019-12-10	Sub-adult	7C7D532	Male	H6	C1	1000	Albiano	A. sylvaticus	2020	NO	NA
244	2019-12-10	Sub-adult	WE_6_2020	Female	A6	TR4	1000	Albiano	A. flavicollis	2021	NO	NA
245	2019-12-10	Sub-adult	7C7E106	Female	B5	C2	1000	Albiano	M. glareolus	2020	NO	NA
246	2019-12-10	Sub-adult	7C7DFB8	Female	B2	C4	1000	Albiano	M. glareolus	2020	YES	NA
247	2019-12-10	Sub-adult	7C7DF81	Female	A5	C2	1000	Albiano	M. glareolus	2020	NO	NA
248	2019-12-11	Sub-adult	7C7F027	Female	H8	C2	1000	Albiano	M. glareolus	2020	YES	NA
249	2020-01-14	Sub-adult	7C7DDDF	Male	D5	C1	1000	Albiano	A. flavicollis	2020	YES	NA
250	2020-01-15	Sub-adult	7C7D544	Male	A5	C1	1000	Albiano	M. glareolus	2020	YES	NA
251	2020-01-16	Sub-adult	7C7D87A	Female	A5	C1	1000	Albiano	M. glareolus	2020	NO	NA
252	2020-01-16	Sub-adult	7C7E9A7	Male	H6	TR1	1000	Albiano	M. glareolus	2020	YES	NA
253	2020-02-11	Sub-adult	7C7D824	Female	H5	TR4	1000	Albiano	A. flavicollis	2020	NO	NA
254	2020-02-11	Sub-adult	7C7D434	Female	A7	C4	1000	Albiano	A. flavicollis	2020	NO	NA
255	2020-02-11	Adult	7C7D9D3	Male	G8	C1	1000	Albiano	M. glareolus	2020	NO	NA
256	2020-02-11	Adult	7C7D7EA	Male	D4	C1	1000	Albiano	A. flavicollis	2020	NO	NA
257	2020-02-12	Sub-adult	7C7E53F	Female	H1	C1	1000	Albiano	A. flavicollis	2020	NO	NA
258	2020-02-12	Adult	7C7D503	Female	B2	C2	1000	Albiano	A. sylvaticus	2020	YES	NA
259	2020-02-13	Sub-adult	7C7E42E	Male	G5	C1	1000	Albiano	M. glareolus	2020	YES	NA
260	2020-02-13	Sub-adult	7C7D5A9	Male	G2	C2	1000	Albiano	M. glareolus	2020	YES	NA
261	2020-02-13	Sub-adult	7C7E4EB	Female	H7	TR2	1000	Albiano	A. flavicollis	2020	NO	NA
262	2020-03-04	Sub-adult	7C1A33D	Male	A2	C2	1000	Albiano	M. glareolus	2020	YES	NA
263	2020-03-04	Adult	7C7D2B0	Female	B7	TR4	1000	Albiano	A. flavicollis	2020	NO	NA
264	2020-03-04	Juvenile	7C7EF88	Female	G8	C1	1000	Albiano	A. sylvaticus	2020	YES	NA
265	2020-03-04	Sub-adult	7C7D12A	Male	B8	C2	1000	Albiano	A. sylvaticus	2020	NO	NA
266	2020-03-04	Adult	7C7DE7F	Male	B7	C4	1000	Albiano	A. flavicollis	2020	YES	NA
267	2020-03-04	Adult	7C7D3B7	Male	A7	TR1	1000	Albiano	A. flavicollis	2020	NO	NA
268	2020-03-04	Sub-adult	7C7D499	Female	A6	TR4	1000	Albiano	A. flavicollis	2020	NO	NA
269	2020-03-05	Juvenile	7C7D484	Male	B3	C1	1000	Albiano	A. sylvaticus	2020	YES	NA
270	2020-03-06	Sub-adult	7C7CC26	Male	G7	TR1	1000	Albiano	M. glareolus	2020	NO	NA
271	2020-03-06	Sub-adult	7C7E865	Male	G6	TR1	1000	Albiano	M. glareolus	2020	YES	NA
272	2020-03-06	Juvenile	7C7D1D7	Male	B7	C1	1000	Albiano	M. glareolus	2020	NO	NA
273	2020-04-21	Adult	7C7D248	Male	A6	C1	1000	Albiano	A. flavicollis	2020	YES	NA
274	2020-04-21	Juvenile	7C7DEED	Female	A1	TR1	1000	Albiano	A. flavicollis	2020	YES	NA
275	2020-04-21	Juvenile	7C7DA00	Female	A3	TR4	1000	Albiano	A. flavicollis	2020	NO	NA
276	2020-04-21	Sub-adult	7C7F2D6	Female	G3	C2	1000	Albiano	A. sylvaticus	2020	NO	NA
277	2020-04-21	Sub-adult	7C7D371	Male	A2	TR4	1000	Albiano	A. flavicollis	2020	NO	NA
278	2020-04-21	Juvenile	7C7EAD0	Female	F1	TR4	1000	Albiano	A. flavicollis	2020	NO	NA
279	2020-04-21	Adult	7C7CE2F	Female	D1	TR1	1000	Albiano	A. flavicollis	2020	YES	NA
280	2020-04-21	Adult	7C7D7D7	Female	H5	TR4	1000	Albiano	A. flavicollis	2020	NO	NA
281	2020-04-21	Adult	7C7DEE9	Female	H4	TR4	1000	Albiano	A. flavicollis	2020	YES	NA
282	2020-04-21	Adult	7C7DA32	Male	E4	C1	1000	Albiano	A. flavicollis	2020	YES	NA
283	2020-04-22	Juvenile	7C7CBA0	Male	H1	C1	1000	Albiano	M. glareolus	2020	YES	NA
284	2020-04-22	Adult	7C7F1E1	Male	H3	C1	1000	Albiano	M. glareolus	2020	NO	NA
285	2020-04-22	Juvenile	7C7D1CD	Male	B8	TR4	1000	Albiano	A. flavicollis	2020	YES	NA
286	2020-04-22	Sub-adult	7C7D2C3	Female	B5	C4	1000	Albiano	A. flavicollis	2020	YES	NA
287	2020-04-22	Adult	7C7DF29	Female	A1	TR1	1000	Albiano	M. glareolus	2020	YES	NA
288	2020-04-22	Juvenile	7C7CEF4	Male	A7	TR4	1000	Albiano	A. flavicollis	2020	NO	NA
289	2020-04-22	Adult	7C7D7C7	Female	E1	TR2	1000	Albiano	A. flavicollis	2020	NO	NA
290	2020-04-23	Juvenile	7C7DF4B	Female	G1	C1	1000	Albiano	M. glareolus	2020	NO	NA
291	2020-04-23	Sub-adult	7C7D4C2	Female	G6	C1	1000	Albiano	M. glareolus	2020	YES	NA
292	2020-04-23	Adult	7C7A624	Male	B5	C4	1000	Albiano	A. flavicollis	2020	NO	NA
293	2020-04-23	Adult	7C7E4B9	Male	C1	C4	1000	Albiano	M. glareolus	2020	YES	NA
294	2020-04-23	Juvenile	7C7E972	Female	F8	TR4	1000	Albiano	A. flavicollis	2020	YES	NA
295	2020-06-30	Adult	7D03A09	Female	F4	TR1	1000	Albiano	A. flavicollis	2020	NO	NA
296	2020-06-30	Sub-adult	7BC4926	Female	D1	C4	1000	Albiano	A. flavicollis	2020	YES	NA
297	2020-06-30	Sub-adult	7CE6BDE	Female	I8	TR1	1000	Albiano	A. flavicollis	2020	YES	NA
298	2020-06-30	Sub-adult	7BC48FC	Female	H3	C1	1000	Albiano	A. flavicollis	2020	NO	NA
299	2020-06-30	Adult	7C7D3BA	Male	B8	TR4	1000	Albiano	A. flavicollis	2020	YES	NA
300	2020-06-30	Juvenile	7BC494D	Male	F5	TR4	1000	Albiano	A. flavicollis	2020	NO	NA
301	2020-06-30	Sub-adult	7CE7EDD	Male	G6	C2	1000	Albiano	M. glareolus	2020	YES	NA
302	2020-06-30	Adult	7CE6707	Male	D5	TR2	1000	Albiano	A. flavicollis	2020	NO	NA
303	2020-06-30	Adult	7CE4F89	Male	C7	C1	1000	Albiano	A. flavicollis	2020	NO	NA
304	2020-06-30	Sub-adult	7CE698F	Male	B3	C2	1000	Albiano	A. flavicollis	2020	NO	NA
305	2020-06-30	Adult	7CE6DDB	Male	G8	TR2	1000	Albiano	A. flavicollis	2020	NO	NA
306	2020-06-30	Adult	7BBBF69	Female	E8	C2	1000	Albiano	A. flavicollis	2020	NO	NA
307	2020-06-30	Sub-adult	7CE6C8A	Male	B3	TR4	1000	Albiano	A. flavicollis	2020	YES	NA
308	2020-06-30	Sub-adult	7CE51FF	Male	G7	TR1	1000	Albiano	A. flavicollis	2020	NO	NA
309	2020-06-30	Adult	7C7D534	Female	B3	TR4	1000	Albiano	A. flavicollis	2020	YES	NA
310	2020-06-30	Adult	7BC4EF3	Male	E1	C4	1000	Albiano	A. flavicollis	2020	NO	NA
311	2020-06-30	Sub-adult	7C7D746	Female	A2	TR4	1000	Albiano	A. flavicollis	2020	YES	NA
312	2020-06-30	Juvenile	7BBBB53	Male	H8	TR4	1000	Albiano	A. flavicollis	2020	YES	NA
313	2020-06-30	Adult	7CE519D	Female	G1	TR2	1000	Albiano	A. flavicollis	2020	NO	NA
314	2020-06-30	Adult	7CE6B1A	Male	A6	TR2	1000	Albiano	A. flavicollis	2020	NO	NA
315	2020-06-30	Sub-adult	7C7EBF3	Female	F5	C2	1000	Albiano	A. flavicollis	2020	NO	NA
316	2020-06-30	Adult	7CE4FE5	Male	A2	C4	1000	Albiano	A. flavicollis	2020	NO	NA
317	2020-06-30	Sub-adult	7BC4F0F	Female	B2	C2	1000	Albiano	M. glareolus	2020	YES	NA
318	2020-06-30	Adult	7C7CC52	Male	F2	C2	1000	Albiano	A. flavicollis	2020	NO	NA
319	2020-06-30	Adult	7CE5596	Male	A2	TR2	1000	Albiano	A. flavicollis	2020	NO	NA
320	2020-06-30	Sub-adult	7BC4B35	Female	C7	C1	1000	Albiano	A. flavicollis	2020	YES	NA
321	2020-07-01	Adult	7BC49EC	Male	A4	TR4	1000	Albiano	A. flavicollis	2020	NO	NA
322	2020-07-01	Sub-adult	7BC4867	Female	E8	C2	1000	Albiano	M. glareolus	2020	YES	NA
323	2020-07-01	Adult	7CE675C	Male	F5	C2	1000	Albiano	A. flavicollis	2020	NO	NA
324	2020-07-01	Sub-adult	7CE50E1	Female	C1	C1	1000	Albiano	A. flavicollis	2020	YES	NA
325	2020-07-01	Sub-adult	7CE50F6	Female	A1	TR4	1000	Albiano	A. flavicollis	2020	NO	NA
326	2020-07-01	Adult	7CE6685	Female	B8	TR4	1000	Albiano	A. flavicollis	2020	NO	NA
327	2020-07-01	Sub-adult	7BC4A40	Female	B4	C2	1000	Albiano	A. flavicollis	2020	NO	NA
328	2020-07-01	Sub-adult	7CE7EFA	Male	C4	TR4	1000	Albiano	A. flavicollis	2020	YES	NA
329	2020-07-01	Sub-adult	7C7EBDF	Female	D6	TR1	1000	Albiano	A. flavicollis	2020	NO	NA
330	2020-07-01	Adult	7D03A51	Male	D7	C1	1000	Albiano	A. flavicollis	2020	YES	NA
331	2020-07-01	Adult	7BC4A24	Male	A3	TR2	1000	Albiano	A. flavicollis	2020	NO	NA
332	2020-07-01	Adult	7C7E9E7	Female	I4	TR1	1000	Albiano	A. flavicollis	2020	NO	NA
333	2020-07-01	Sub-adult	7CE6C46	Male	G3	TR4	1000	Albiano	A. flavicollis	2020	YES	NA
334	2020-07-01	Adult	7CE6A8B	Male	H1	TR4	1000	Albiano	A. flavicollis	2020	NO	NA
335	2020-07-01	Adult	7BC482C	Male	A6	TR4	1000	Albiano	A. flavicollis	2020	NO	NA
336	2020-07-01	Adult	7C7DF9E	Female	E3	TR2	1000	Albiano	A. flavicollis	2020	NO	NA
337	2020-07-02	Adult	7CE699A	Male	F8	TR4	1000	Albiano	A. flavicollis	2020	NO	NA
338	2020-07-02	Sub-adult	7C7D712	Female	F1	C2	1000	Albiano	M. glareolus	2020	YES	NA
339	2020-07-02	Adult	7CE53ED	Male	G7	TR1	1000	Albiano	A. flavicollis	2020	NO	NA
340	2020-07-02	Adult	7C7CFF4	Male	D4	C1	1000	Albiano	A. flavicollis	2020	NO	NA
341	2020-07-02	Adult	7BC4BFC	Female	B8	TR1	1000	Albiano	A. flavicollis	2020	YES	NA
342	2020-07-02	Adult	7CE546C	Male	G6	C1	1000	Albiano	A. flavicollis	2020	NO	NA
343	2020-07-02	Adult	7BC4D7B	Male	B2	C1	1000	Albiano	A. flavicollis	2020	NO	NA
344	2020-08-25	Adult	7CE50A3	Female	A3	TR2	1000	Albiano	A. flavicollis	2020	NO	NA
345	2020-08-25	Adult	7CE6771	Female	C8	TR2	1000	Albiano	A. flavicollis	2020	NO	NA
346	2020-08-25	Sub-adult	7CE6605	Male	I6	TR1	1000	Albiano	A. flavicollis	2020	NO	NA
347	2020-08-25	Sub-adult	7D03AAA	Male	G6	TR1	1000	Albiano	A. flavicollis	2020	NO	NA
348	2020-08-25	Adult	7BC4E17	Male	B7	C4	1000	Albiano	A. flavicollis	2020	YES	NA
349	2020-08-26	Adult	7BBBD94	Female	A8	TR4	1000	Albiano	A. flavicollis	2020	NO	NA
350	2020-08-26	Adult	7C7DCED	Female	A4	C4	1000	Albiano	A. flavicollis	2020	NO	NA
351	2020-08-26	Adult	7CA9AB6	Male	B7	C4	1000	Albiano	A. flavicollis	2020	NO	NA
352	2020-08-26	Adult	7BC4D23	Female	H6	C4	1000	Albiano	A. flavicollis	2020	YES	NA
353	2020-08-26	Adult	7CAA11A	Female	A2	C4	1000	Albiano	A. flavicollis	2020	NO	NA
354	2020-08-26	Adult	7CE5137	Male	G5	TR1	1000	Albiano	A. flavicollis	2020	YES	NA
355	2020-08-26	Sub-adult	7CE68B7	Male	H7	C2	1000	Albiano	M. glareolus	2020	YES	NA
356	2020-08-27	Adult	7CE5463	Male	E1	TR2	1000	Albiano	A. flavicollis	2020	YES	NA
357	2020-08-27	Adult	7CE53D9	Male	E8	C2	1000	Albiano	M. glareolus	2020	YES	NA
358	2020-08-27	Adult	7BC4A77	Male	H7	C2	1000	Albiano	M. glareolus	2020	YES	NA
359	2020-08-27	Adult	7BC4F4F	Male	D8	C2	1000	Albiano	A. flavicollis	2020	NO	NA
360	2020-11-17	Sub-adult	7CA9C16	Female	G3	C2	1000	Albiano	A. flavicollis	2021	NO	NA
361	2020-11-17	Sub-adult	7CA9329	Female	A3	C2	1000	Albiano	A. flavicollis	2021	YES	NA
362	2020-11-17	Sub-adult	7CAA0AA	Male	H5	C2	1000	Albiano	M. glareolus	2021	YES	NA
363	2020-11-17	Sub-adult	7CA8FE2	Male	A3	C2	1000	Albiano	A. flavicollis	2021	YES	NA
364	2020-11-17	Sub-adult	7BC49A5	Male	B5	C2	1000	Albiano	M. glareolus	2021	YES	NA
365	2020-11-17	Adult	7CAA0C5	Male	D5	C1	1000	Albiano	A. flavicollis	2021	NO	NA
366	2020-11-17	Sub-adult	7CA8D7C	Male	C7	TR2	1000	Albiano	A. flavicollis	2021	NO	NA
367	2020-11-17	Sub-adult	7CE5532	Female	D5	C1	1000	Albiano	A. flavicollis	2021	YES	NA
368	2020-11-17	Adult	7CE662E	Female	H7	C2	1000	Albiano	A. flavicollis	2021	NO	NA
369	2020-11-17	Sub-adult	7CA8FC4	Male	H5	TR4	1000	Albiano	A. flavicollis	2021	YES	NA
370	2020-11-17	Adult	7D039A2	Male	G5	C1	1000	Albiano	M. glareolus	2021	YES	NA
371	2020-11-17	Sub-adult	7BBC24C	Male	H5	TR4	1000	Albiano	A. flavicollis	2021	NO	NA
372	2020-11-17	Sub-adult	7CA9CEF	Female	A3	TR1	1000	Albiano	A. flavicollis	2021	NO	NA
373	2020-11-17	Adult	7CA9F1A	Male	G5	C4	1000	Albiano	M. glareolus	2021	YES	NA
374	2020-11-18	Sub-adult	7D03886	Female	C7	C2	1000	Albiano	A. flavicollis	2021	NO	NA
375	2020-11-18	Sub-adult	7C7E803	Female	C5	TR1	1000	Albiano	A. flavicollis	2021	NO	NA
376	2020-11-18	Sub-adult	7CE51EC	Female	E5	TR4	1000	Albiano	A. flavicollis	2021	NO	NA
377	2020-11-18	Sub-adult	7CA9A34	Male	C5	TR1	1000	Albiano	A. flavicollis	2021	NO	NA
378	2020-11-18	Sub-adult	7CA93AF	Female	A3	C4	1000	Albiano	A. flavicollis	2021	NO	NA
379	2020-11-18	Juvenile	7CA903F	Female	H7	C2	1000	Albiano	A. flavicollis	2021	NO	NA
380	2020-11-18	Sub-adult	7CE5121	Female	I8	TR1	1000	Albiano	A. flavicollis	2021	YES	NA
381	2020-11-18	Sub-adult	7CE50A2	Female	H5	TR2	1000	Albiano	A. flavicollis	2021	NO	NA
382	2020-11-18	Juvenile	7CA98F8	Male	E8	C2	1000	Albiano	A. flavicollis	2021	NO	NA
383	2020-11-18	Sub-adult	7CAA2C5	Male	A6	TR1	1000	Albiano	A. flavicollis	2021	NO	NA
384	2020-11-18	Adult	7C7CAD9	Male	G5	C4	1000	Albiano	A. flavicollis	2021	NO	NA
385	2020-11-18	Sub-adult	7BC4FD1	Female	H5	TR2	1000	Albiano	A. flavicollis	2021	YES	NA
386	2020-11-18	Sub-adult	7C7D8E5	Male	A3	C2	1000	Albiano	M. glareolus	2021	YES	NA
387	2020-11-18	Juvenile	7CA9A82	Male	E1	C1	1000	Albiano	A. flavicollis	2021	NO	NA
388	2020-11-18	Sub-adult	7BC4952	Female	G5	TR1	1000	Albiano	A. flavicollis	2021	YES	NA
389	2020-11-18	Sub-adult	7CA9AB2	Male	H5	TR2	1000	Albiano	A. flavicollis	2021	NO	NA
390	2020-11-18	Juvenile	7CAA52D	Female	H7	C2	1000	Albiano	A. flavicollis	2021	NO	NA
391	2020-11-18	Sub-adult	7C7CFDE	Male	H5	TR2	1000	Albiano	A. flavicollis	2021	NO	NA
392	2020-11-19	Adult	7CE527A	Male	A8	TR1	1000	Albiano	A. flavicollis	2021	YES	NA
393	2020-11-19	Adult	7C7EA63	Female	F1	C4	1000	Albiano	A. flavicollis	2021	NO	NA
394	2020-11-19	Sub-adult	7C7CB40	Male	A7	TR1	1000	Albiano	A. flavicollis	2021	NO	NA
395	2020-11-19	Adult	7CAA2E6	Male	H5	TR2	1000	Albiano	A. flavicollis	2021	NO	NA
396	2020-11-19	Sub-adult	7CA9488	Male	I8	TR1	1000	Albiano	A. flavicollis	2021	NO	NA
397	2020-11-19	Sub-adult	7CA96F1	Female	G5	TR1	1000	Albiano	A. flavicollis	2021	NO	NA
398	2020-11-19	Sub-adult	7C7D2EB	Female	G7	TR4	1000	Albiano	A. flavicollis	2021	NO	NA
399	2020-11-19	Sub-adult	7CE6914	Male	A3	C4	1000	Albiano	A. flavicollis	2021	YES	NA
400	2020-11-19	Juvenile	7D03836	Female	B1	C4	1000	Albiano	A. flavicollis	2021	NO	NA
401	2020-11-19	Sub-adult	7CA9112	Male	B7	C2	1000	Albiano	A. flavicollis	2021	YES	NA
402	2020-11-19	Sub-adult	7D03A27	Male	A7	C4	1000	Albiano	A. flavicollis	2021	NO	NA
403	2020-11-19	Adult	7CA9878	Male	A6	TR1	1000	Albiano	A. flavicollis	2021	NO	NA
404	2020-11-19	Sub-adult	7C7D201	Female	B4	C2	1000	Albiano	A. flavicollis	2021	NO	NA
405	2020-11-19	Adult	7C7CD9B	Female	A3	C2	1000	Albiano	A. flavicollis	2021	NO	NA
406	2020-11-19	Juvenile	7CE5363	Female	G1	C1	1000	Albiano	A. flavicollis	2021	NO	NA
407	2020-11-19	Sub-adult	7C7D90C	Female	G8	C1	1000	Albiano	A. flavicollis	2021	NO	NA
408	2020-12-15	Sub-adult	7CA9D81	Female	E5	C2	1000	Albiano	M. glareolus	2021	YES	NA
409	2020-12-15	Sub-adult	7BC4F6E	Female	E7	C2	1000	Albiano	M. glareolus	2021	YES	NA
410	2020-12-15	Sub-adult	7CA98C9	Female	H6	C1	1000	Albiano	A. flavicollis	2021	YES	NA
411	2020-12-15	Sub-adult	7CA8FFE	Female	B2	TR1	1000	Albiano	A. flavicollis	2021	NO	NA
412	2020-12-15	Sub-adult	7CA9BB8	Male	G5	TR4	1000	Albiano	A. flavicollis	2021	NO	NA
413	2020-12-15	Adult	7BC4A36	Male	H7	C4	1000	Albiano	M. glareolus	2021	YES	NA
414	2020-12-15	Sub-adult	7CE6C24	Female	I8	TR1	1000	Albiano	A. flavicollis	2021	YES	NA
415	2020-12-15	Sub-adult	7CA972D	Female	G1	C2	1000	Albiano	A. flavicollis	2021	NO	NA
416	2020-12-16	Adult	7CA9AB5	Male	A2	TR1	1000	Albiano	A. flavicollis	2021	YES	NA
417	2020-12-16	Adult	7CA9D9F	Female	G5	TR4	1000	Albiano	A. flavicollis	2021	NO	NA
418	2020-12-16	Sub-adult	7CA967A	Male	E3	TR2	1000	Albiano	A. flavicollis	2021	NO	NA
419	2020-12-16	Sub-adult	7CE6B31	Female	B8	TR4	1000	Albiano	A. flavicollis	2021	NO	NA
420	2020-12-16	Sub-adult	7CAA0DB	Female	E5	C2	1000	Albiano	A. flavicollis	2021	NO	NA
421	2020-12-16	Adult	7CA9DA7	Male	A8	TR1	1000	Albiano	A. flavicollis	2021	YES	NA
422	2020-12-16	Sub-adult	7CA9B0F	Female	H5	TR2	1000	Albiano	A. flavicollis	2021	NO	NA
423	2020-12-16	Sub-adult	7CA9C6E	Female	D8	TR4	1000	Albiano	A. flavicollis	2021	NO	NA
424	2020-12-16	Sub-adult	7CA92AD	Male	A6	TR4	1000	Albiano	A. flavicollis	2021	NO	NA
425	2020-12-16	Sub-adult	7BC4A94	Male	B8	TR2	1000	Albiano	A. flavicollis	2021	YES	NA
426	2020-12-17	Sub-adult	7CA9BA3	Male	H6	C1	1000	Albiano	M. glareolus	2021	NO	NA
427	2020-12-17	Sub-adult	7BC48A9	Female	G1	C1	1000	Albiano	A. flavicollis	2021	YES	NA
428	2020-12-17	Sub-adult	7CAA060	Male	F6	C4	1000	Albiano	A. flavicollis	2021	NO	NA
429	2020-12-17	Adult	7CA98B3	Female	H7	C4	1000	Albiano	M. glareolus	2021	NO	NA
430	2020-12-17	Sub-adult	7CA96FD	Male	G2	C2	1000	Albiano	A. flavicollis	2021	NO	NA
431	2020-12-17	Sub-adult	7CA976B	Male	H5	TR4	1000	Albiano	M. glareolus	2021	NO	NA
432	2021-01-12	Sub-adult	7CE67F0	Female	G7	C1	1000	Albiano	M. glareolus	2021	NO	NA
433	2021-01-12	Sub-adult	7CE6CE8	Male	I6	TR1	1000	Albiano	A. flavicollis	2021	NO	NA
434	2021-01-12	Sub-adult	7CE50F5	Female	H4	C1	1000	Albiano	M. glareolus	2021	NO	NA
435	2021-01-12	Sub-adult	7CAA1DE	Male	F3	C1	1000	Albiano	M. glareolus	2021	NO	NA
436	2021-01-13	Sub-adult	7CA93B7	Male	G3	C2	1000	Albiano	M. glareolus	2021	YES	NA
437	2021-01-14	Sub-adult	7BC4ED1	Female	H6	TR2	1000	Albiano	A. flavicollis	2021	NO	NA
438	2021-01-14	Sub-adult	7BC5055	Male	F3	C1	1000	Albiano	A. flavicollis	2021	NO	NA
439	2021-01-14	Sub-adult	7D03B60	Male	H5	TR2	1000	Albiano	A. flavicollis	2021	NO	NA
440	2021-01-14	Sub-adult	7CA9B1E	Male	I3	TR1	1000	Albiano	A. flavicollis	2021	NO	NA
441	2021-01-14	Sub-adult	7CAA3C4	Male	G1	C1	1000	Albiano	M. glareolus	2021	NO	NA
442	2021-02-16	Adult	7D03897	Male	H5	C2	1000	Albiano	A. flavicollis	2021	YES	NA
443	2021-02-16	Adult	7CA95F1	Male	E1	C1	1000	Albiano	A. flavicollis	2021	YES	NA
444	2021-02-16	Adult	7CA8F43	Female	D4	C2	1000	Albiano	M. glareolus	2021	NO	NA
445	2021-02-16	Sub-adult	7CAA24D	Male	A3	TR1	1000	Albiano	A. flavicollis	2021	NO	NA
446	2021-02-16	Adult	7CE6C79	Male	F3	C2	1000	Albiano	A. flavicollis	2021	NO	NA
447	2021-02-16	Adult	7D03C9D	Male	H4	C1	1000	Albiano	A. flavicollis	2021	NO	NA
448	2021-02-16	Sub-adult	7CA9B31	Male	B1	C4	1000	Albiano	A. flavicollis	2021	YES	NA
449	2021-02-16	Sub-adult	7CE7FB1	Male	H7	C2	1000	Albiano	M. glareolus	2021	YES	NA
450	2021-02-17	Adult	7BC4B2A	Male	E8	C4	1000	Albiano	A. flavicollis	2021	NO	NA
451	2021-02-17	Sub-adult	7BBC04A	Male	I8	TR1	1000	Albiano	A. flavicollis	2021	YES	NA
452	2021-02-17	Adult	7CA990F	Female	H4	C1	1000	Albiano	A. flavicollis	2021	NO	NA
453	2021-02-17	Sub-adult	7D038D1	Female	H7	C4	1000	Albiano	A. flavicollis	2021	NO	NA
454	2021-02-18	Sub-adult	7CA99D1	Male	A6	TR1	1000	Albiano	M. glareolus	2021	NO	NA
455	2021-02-18	Sub-adult	7CA9AD6	Female	H7	C2	1000	Albiano	M. glareolus	2021	YES	NA
456	2021-03-09	Adult	7CAA1D1	Male	A8	TR4	1000	Albiano	M. glareolus	2021	NO	NA
457	2021-03-09	Adult	7BC4EAE	Female	B1	TR4	1000	Albiano	M. glareolus	2021	YES	NA
458	2021-03-09	Sub-adult	7CA9CE7	Female	E5	C4	1000	Albiano	A. flavicollis	2021	NO	NA
459	2021-03-09	Sub-adult	7CE5497	Male	F3	C2	1000	Albiano	M. glareolus	2021	YES	NA
460	2021-03-09	Adult	7CAA4E1	Female	B1	C4	1000	Albiano	A. flavicollis	2021	NO	NA
461	2021-03-09	Adult	7CA905F	Female	A7	TR4	1000	Albiano	M. glareolus	2021	NO	NA
462	2021-03-09	Sub-adult	7CA955E	Female	B7	TR1	1000	Albiano	A. flavicollis	2021	YES	NA
463	2021-03-09	Adult	7CA9A0F	Female	G6	TR1	1000	Albiano	A. flavicollis	2021	NO	NA
464	2021-03-10	Adult	7D03A82	Male	F5	C1	1000	Albiano	M. glareolus	2021	YES	NA
465	2021-03-10	Adult	7CA9339	Female	H3	TR4	1000	Albiano	M. glareolus	2021	NO	NA
466	2021-03-10	Sub-adult	7CAA3C0	Male	H6	C4	1000	Albiano	M. glareolus	2021	NO	NA
467	2021-03-10	Adult	7CA98FB	Male	C2	TR1	1000	Albiano	A. flavicollis	2021	YES	NA
468	2021-03-10	Adult	7BC4B41	Male	D1	TR1	1000	Albiano	A. flavicollis	2021	YES	NA
469	2021-03-10	Adult	7CA94E5	Female	F5	C4	1000	Albiano	A. flavicollis	2021	YES	NA
470	2021-03-10	Sub-adult	7CA98F5	Male	B8	TR4	1000	Albiano	M. glareolus	2021	YES	NA
471	2021-03-10	Adult	7CE67A6	Female	G7	TR4	1000	Albiano	M. glareolus	2021	NO	NA
472	2021-03-10	Sub-adult	7CA8EBF	Male	H4	C1	1000	Albiano	M. glareolus	2021	NO	NA
473	2021-03-10	Adult	7CE50CB	Female	G5	C4	1000	Albiano	M. glareolus	2021	YES	NA
474	2021-03-11	Adult	7BC4825	Female	A4	TR1	1000	Albiano	A. flavicollis	2021	NO	NA
475	2021-03-11	Adult	7CA93FB	Female	A8	TR1	1000	Albiano	M. glareolus	2021	NO	NA
476	2021-03-11	Adult	7CE4E2E	Female	E1	TR2	1000	Albiano	A. flavicollis	2021	NO	NA
477	2021-03-11	Adult	7CA9546	Female	B8	TR4	1000	Albiano	M. glareolus	2021	NO	NA
478	2021-03-11	Adult	7CE550B	Female	A6	C2	1000	Albiano	M. glareolus	2021	NO	NA
479	2021-03-11	Adult	7D03C60	Female	E1	TR2	1000	Albiano	A. flavicollis	2021	NO	NA
480	2021-03-11	Adult	7CA94EF	Female	A7	TR4	1000	Albiano	A. flavicollis	2021	YES	NA
481	2021-03-11	Sub-adult	7BC49C3	Male	F1	C2	1000	Albiano	M. glareolus	2021	YES	NA
482	2021-03-11	Sub-adult	7CE5143	Male	A2	TR4	1000	Albiano	M. glareolus	2021	YES	NA
483	2021-04-07	Sub-adult	7BC48D2	Male	A1	TR4	1000	Albiano	M. glareolus	2021	NO	NA
484	2021-04-07	Adult	7CE60B9	Female	G6	TR2	1000	Albiano	A. flavicollis	2021	NO	NA
485	2021-04-07	Adult	7CE4FF8	Male	H6	TR2	1000	Albiano	A. flavicollis	2021	YES	NA
486	2021-04-07	Adult	7CA97BD	Female	H2	TR2	1000	Albiano	A. flavicollis	2021	NO	NA
487	2021-04-07	Sub-adult	7CA991C	Male	A1	C2	1000	Albiano	A. flavicollis	2021	NO	NA
488	2021-04-07	Sub-adult	7CA94F9	Female	H4	C1	1000	Albiano	A. flavicollis	2021	NO	NA
489	2021-04-07	Adult	7CA965C	Female	H4	C1	1000	Albiano	A. flavicollis	2021	YES	NA
490	2021-04-07	Adult	7CE5095	Female	D1	TR1	1000	Albiano	A. flavicollis	2021	NO	NA
491	2021-04-07	Juvenile	7CE4271	Female	E2	TR2	1000	Albiano	A. flavicollis	2021	NO	NA
492	2021-04-07	Juvenile	7CA9858	Male	H1	TR2	1000	Albiano	A. flavicollis	2021	YES	NA
493	2021-04-07	Sub-adult	7CA9649	Male	A6	TR4	1000	Albiano	M. glareolus	2021	YES	NA
494	2021-04-07	Adult	7BC4D50	Female	H7	C4	1000	Albiano	M. glareolus	2021	NO	NA
495	2021-04-07	Adult	WE-8-2021	Male	H4	C1	1000	Albiano	A. flavicollis	2021	NO	NA
496	2021-04-07	Adult	7CE69FB	Female	A7	TR4	1000	Albiano	A. flavicollis	2021	YES	NA
497	2021-04-08	Adult	7CE52D7	Male	G3	C2	1000	Albiano	A. flavicollis	2021	NO	NA
498	2021-04-08	Adult	7CAA35F	Female	G4	C4	1000	Albiano	A. flavicollis	2021	NO	NA
499	2021-04-08	Adult	7CA9B41	Male	A1	TR4	1000	Albiano	A. flavicollis	2021	NO	NA
500	2021-04-08	Sub-adult	7CA8EE7	Female	F4	TR4	1000	Albiano	A. flavicollis	2021	NO	NA
501	2021-04-08	Adult	7BC4888	Male	C2	TR4	1000	Albiano	A. flavicollis	2021	NO	NA
502	2021-04-08	Sub-adult	7CE52FD	Male	B6	C2	1000	Albiano	A. flavicollis	2021	NO	NA
503	2021-04-08	Adult	7CAA278	Male	A2	TR4	1000	Albiano	M. glareolus	2021	YES	NA
504	2021-04-08	Adult	7BC4B3C	Male	B6	TR4	1000	Albiano	M. glareolus	2021	YES	NA
505	2021-04-08	Sub-adult	7CA9C8D	Male	H6	C4	1000	Albiano	M. glareolus	2021	NO	NA
506	2021-04-08	Juvenile	7CA96D7	Female	G1	TR2	1000	Albiano	A. flavicollis	2021	NO	NA
507	2019-07-09	Sub-adult	7AC1B85	Female	D1	500-1	500	Val Calamento	A. flavicollis	2019	NO	NA
508	2019-07-09	Adult	7B12019	Male	A4	500-1	500	Val Calamento	A. flavicollis	2019	NO	NA
509	2019-07-09	Adult	7ABB339	Male	B4	500-1	500	Val Calamento	A. flavicollis	2019	NO	NA
510	2019-07-09	Adult	783E9AB	Male	E3	500-2	500	Val Calamento	A. flavicollis	2019	NO	NA
511	2019-07-09	Adult	7ABA46C	Male	G2	500-2	500	Val Calamento	A. flavicollis	2019	NO	NA
512	2019-07-09	Adult	7ABBA76	Female	F1	500-2	500	Val Calamento	A. flavicollis	2019	NO	NA
513	2019-07-09	Adult	783B26E	Female	D3	500-1	500	Val Calamento	A. flavicollis	2019	NO	NA
514	2019-07-09	Adult	783A372	Male	H3	500-2	500	Val Calamento	A. flavicollis	2019	YES	NA
515	2019-07-09	Adult	7ABBAC6/7AC20AC	Female	E3	500-2	500	Val Calamento	A. flavicollis	2019	NO	NA
516	2019-07-09	Adult	7ABA11A	Male	E3	500-2	500	Val Calamento	A. flavicollis	2019	NO	NA
517	2019-07-09	Adult	7AC7A4C	Male	D3	1000-1	1000	Val Calamento	A. flavicollis	2019	YES	NA
518	2019-07-09	Adult	7B0FEC2	Male	C3	1000-1	1000	Val Calamento	A. flavicollis	2019	NO	NA
519	2019-07-10	Adult	7AC2665	Male	E2	1000-2	1000	Val Calamento	M. glareolus	2019	YES	NA
520	2019-07-10	Adult	7AC708D	Male	G2	1000-2	1000	Val Calamento	A. flavicollis	2019	NO	NA
521	2019-07-10	Adult	7B11F21	Male	F1	1500-2	1500	Val Calamento	A. flavicollis	2019	NO	NA
522	2019-07-10	Adult	7AC6E80	Female	E4	1000-2	1000	Val Calamento	A. flavicollis	2019	NO	NA
523	2019-07-10	Adult	783AC63	Male	G3	1000-2	1000	Val Calamento	A. flavicollis	2019	NO	NA
524	2019-07-10	Adult	7AC1739	Male	A2	1000-1	1000	Val Calamento	A. flavicollis	2019	NO	NA
525	2019-07-10	Sub-adult	7AC39B1	Male	H4	1000-2	1000	Val Calamento	A. flavicollis	2019	NO	NA
526	2019-07-10	Juvenile	7ACA0C8	Male	B1	1000-1	1000	Val Calamento	A. flavicollis	2019	NO	NA
527	2019-07-10	Adult	7AC7F25	Female	B2	1000-1	1000	Val Calamento	A. flavicollis	2019	YES	NA
528	2019-07-10	Adult	7AC0F48	Female	F3	1000-2	1000	Val Calamento	A. flavicollis	2019	NO	NA
529	2019-07-10	Adult	783A334	Male	D4	500-1	500	Val Calamento	A. flavicollis	2019	NO	NA
530	2019-07-11	Adult	7AC7579	Male	D3	500-1	500	Val Calamento	A. flavicollis	2019	NO	NA
531	2019-07-11	Adult	7ACE2C2	Female	H2	500-2	500	Val Calamento	A. flavicollis	2019	NO	NA
532	2019-07-11	Sub-adult	783E86B	Female	A2	500-1	500	Val Calamento	A. flavicollis	2019	YES	NA
533	2019-08-06	Adult	7AC9584	Female	F3	1000-2	1000	Val Calamento	A. flavicollis	2019	NO	NA
534	2019-08-06	Sub-adult	7C7D482	Female	C3	500-1	500	Val Calamento	A. flavicollis	2019	NO	NA
535	2019-08-06	Adult	7C7DE17	Male	G2	1500-2	1500	Val Calamento	A. flavicollis	2019	NO	NA
536	2019-08-06	NA	NEW_ALT_1_2019	Unknown	F1	2000-2	2000	Val Calamento	C. nivalis	2019	NO	NA
537	2019-08-06	Adult	7C7E61F	Male	F2	500-2	500	Val Calamento	A. flavicollis	2019	NO	NA
538	2019-08-06	NA	NEW_ALT_2_2019	Unknown	F2	2000-2	2000	Val Calamento	C. nivalis	2019	NO	NA
539	2019-08-06	Adult	7ACC5CA	Female	3	2500	2500	Val Calamento	C. nivalis	2019	NO	NA
540	2019-08-06	Adult	7ACC572	Male	C2	1000-1	1000	Val Calamento	A. flavicollis	2019	NO	NA
541	2019-08-06	Adult	7C7E3BA	Male	D4	1000-1	1000	Val Calamento	A. flavicollis	2019	NO	NA
542	2019-08-06	Adult	7C7F92B	Male	D4	1500-1	1500	Val Calamento	A. flavicollis	2019	NO	NA
543	2019-08-06	Sub-adult	7C7CF00	Female	A4	500-1	500	Val Calamento	A. flavicollis	2019	NO	NA
544	2019-08-06	Adult	7C7CE64	Male	H1	500-2	500	Val Calamento	A. flavicollis	2019	NO	NA
545	2019-08-06	Adult	7C7D1E6	Male	D3	500-1	500	Val Calamento	A. flavicollis	2019	NO	NA
546	2019-08-06	Adult	7AC75EC	Female	A1	2000-1	2000	Val Calamento	C. nivalis	2019	YES	NA
547	2019-08-06	Adult	NEW_ALT_22_2019	Female	G4	500-2	500	Val Calamento	A. flavicollis	2019	NO	NA
548	2019-08-06	Adult	7C7D431	Male	H3	500-2	500	Val Calamento	A. flavicollis	2019	NO	NA
549	2019-08-06	Adult	7C7D2FA	Male	C3	500-1	500	Val Calamento	A. flavicollis	2019	NO	NA
550	2019-08-06	Adult	7C7E299	Female	D2	1000-1	1000	Val Calamento	A. flavicollis	2019	NO	NA
551	2019-08-06	Sub-adult	7C7D25B	Female	E4	500-2	500	Val Calamento	A. flavicollis	2019	NO	NA
552	2019-08-06	Adult	7C7E869	Female	G4	1500-2	1500	Val Calamento	A. flavicollis	2019	NO	NA
553	2019-08-06	Adult	7ACD99D	Female	C3	2000-1	2000	Val Calamento	M. glareolus	2019	NO	NA
554	2019-08-06	NA	NEW_ALT_3_2019	Unknown	G2	1500-2	1500	Val Calamento	S. araneus	2019	NO	NA
555	2019-08-07	Adult	7C7D9B2	Female	D1	2000-1	2000	Val Calamento	M. glareolus	2019	NO	NA
556	2019-08-07	NA	NEW_ALT_5_2019	Unknown	E2	500-2	500	Val Calamento	A. flavicollis	2019	NO	NA
557	2019-08-07	Sub-adult	7ACC4B2	Female	B2	500-1	500	Val Calamento	A. flavicollis	2019	NO	NA
558	2019-08-07	Adult	NEW_ALT_6_2019	Female	F3	2000-2	2000	Val Calamento	C. nivalis	2019	NO	NA
559	2019-08-07	Adult	7ACBADE	Female	F1	1500-2	1500	Val Calamento	A. flavicollis	2019	NO	NA
560	2019-08-07	Adult	7ABBFF6	Female	F1	500-2	500	Val Calamento	A. flavicollis	2019	NO	NA
561	2019-08-07	Adult	7ACB46A	Male	D2	500-1	500	Val Calamento	A. flavicollis	2019	NO	NA
562	2019-08-07	Adult	7C7CFB5	Male	F4	1000-2	1000	Val Calamento	A. flavicollis	2019	NO	NA
563	2019-08-07	Adult	7B0CF56	Male	E4	1500-2	1500	Val Calamento	A. flavicollis	2019	NO	NA
564	2019-08-07	Sub-adult	7ACC92F	Male	C3	1000-1	1000	Val Calamento	A. flavicollis	2019	NO	NA
565	2019-08-07	Adult	7AC1655	Male	E2	1500-2	1500	Val Calamento	A. flavicollis	2019	NO	NA
566	2019-08-07	Sub-adult	7ABB9C5	Male	C3	1000-1	1000	Val Calamento	A. flavicollis	2019	YES	NA
567	2019-08-08	Adult	7AC2269	Female	G2	1500-2	1500	Val Calamento	M. agrestis	2019	NO	NA
568	2019-08-08	Adult	783C056	Female	C3	1500-1	1500	Val Calamento	A. flavicollis	2019	NO	NA
569	2019-08-08	Sub-adult	7ABB99A	Male	D4	500-1	500	Val Calamento	A. flavicollis	2019	NO	NA
570	2019-08-08	Sub-adult	7AC302C	Male	C1	1000-1	1000	Val Calamento	A. flavicollis	2019	YES	NA
571	2019-08-08	Adult	783F194	Male	D2	500-1	500	Val Calamento	A. flavicollis	2019	NO	NA
572	2019-08-08	Adult	783AB49	Male	E2	1000-2	1000	Val Calamento	A. flavicollis	2019	YES	NA
573	2019-09-03	Adult	7C7D6BA	Female	F4	500-2	500	Val Calamento	A. flavicollis	2019	NO	NA
574	2019-09-03	Sub-adult	7C7D22E	Male	G3	1000-2	1000	Val Calamento	A. flavicollis	2019	NO	NA
575	2019-09-03	NA	NEW_ALT_7_2019	Unknown	G2	1500-2	1500	Val Calamento	S. araneus	2019	NO	NA
576	2019-09-03	Sub-adult	7C7DA1C	Female	A2	2000-1	2000	Val Calamento	M. glareolus	2019	YES	NA
577	2019-09-03	Adult	7C7E10A	Female	B2	1500-1	1500	Val Calamento	A. flavicollis	2019	NO	NA
578	2019-09-03	Adult	7C7D42E	Female	B4	500-1	500	Val Calamento	A. flavicollis	2019	NO	NA
579	2019-09-03	Sub-adult	7C7D6FB	Female	D3	1000-1	1000	Val Calamento	A. flavicollis	2019	NO	NA
580	2019-09-03	Adult	7C7A4BB	Male	E1	2000-2	2000	Val Calamento	A. flavicollis	2019	NO	NA
581	2019-09-03	NA	NEW_ALT_8_2019	Unknown	F3	2000-2	2000	Val Calamento	S. alpinus	2019	NO	NA
582	2019-09-03	Adult	7C7DAB3	Male	D3	1000-1	1000	Val Calamento	A. flavicollis	2019	NO	NA
583	2019-09-03	Sub-adult	7C7DE82	Male	A3	1500-1	1500	Val Calamento	A. flavicollis	2019	YES	NA
584	2019-09-03	Sub-adult	7C7E985	Female	D2	500-1	500	Val Calamento	A. flavicollis	2019	YES	NA
585	2019-09-03	Adult	7C7D439	Male	D3	500-1	500	Val Calamento	A. flavicollis	2019	NO	NA
586	2019-09-03	Sub-adult	7C7CD73	Female	H2	1500-2	1500	Val Calamento	A. flavicollis	2019	NO	NA
587	2019-09-03	Unknown	NEW_ALT_15_2019	Unknown	C3	2000-1	2000	Val Calamento	S. araneus	2019	NO	NA
588	2019-09-04	Juvenile	7C7D508	Male	G4	1500-2	1500	Val Calamento	A. flavicollis	2019	NO	NA
589	2019-09-04	Sub-adult	7C7E19D	Female	C3	1000-1	1000	Val Calamento	A. flavicollis	2019	YES	NA
590	2019-09-04	Adult	7C7DBE6	Male	A3	1500-1	1500	Val Calamento	A. flavicollis	2019	NO	NA
591	2019-09-04	Sub-adult	7C7F670	Male	H3	1500-2	1500	Val Calamento	A. flavicollis	2019	NO	NA
592	2019-09-04	Adult	7C7E592	Female	H3	500-2	500	Val Calamento	A. flavicollis	2019	NO	NA
593	2019-09-04	Adult	7C7D49C	Female	2	2500	2500	Val Calamento	C. nivalis	2019	NO	NA
594	2019-09-04	Sub-adult	7C7DEBC	Male	C4	1000-1	1000	Val Calamento	A. flavicollis	2019	NO	NA
595	2019-09-04	Sub-adult	7C7E776	Male	G1	1000-2	1000	Val Calamento	A. flavicollis	2019	NO	NA
596	2019-09-04	Sub-adult	7B11C0F	Male	E1	2000-2	2000	Val Calamento	A. flavicollis	2019	NO	NA
597	2019-09-04	NA	NEW_ALT_10_2019	Unknown	G4	1500-2	1500	Val Calamento	S. araneus	2019	NO	NA
598	2019-09-04	Sub-adult	7C7D648	Female	D2	500-1	500	Val Calamento	A. flavicollis	2019	YES	NA
599	2019-09-05	NA	NEW_ALT_13_2019	Unknown	G4	2000-2	2000	Val Calamento	M. glareolus	2019	NO	NA
600	2019-09-05	Sub-adult	7C7E7E4	Male	27	2500	2500	Val Calamento	C. nivalis	2019	YES	NA
601	2019-09-05	Adult	7C7E905	Male	E1	500-2	500	Val Calamento	A. flavicollis	2019	NO	NA
602	2019-09-05	NA	NEW_ALT_11_2019	Unknown	G4	1500-2	1500	Val Calamento	A. flavicollis	2019	NO	NA
603	2019-09-05	NA	NEW_ALT_12_2019	Unknown	G2	1500-2	1500	Val Calamento	S. araneus	2019	NO	NA
604	2019-10-01	NA	NEW_ALT_17_2019	Unknown	B1	1000-1	1000	Val Calamento	S. alpinus	2019	NO	NA
605	2019-10-01	Sub-adult	7C7E7C3	Female	G4	1500-2	1500	Val Calamento	A. flavicollis	2019	NO	NA
606	2019-10-01	Adult	7C7F1DE	Female	B3	1000-1	1000	Val Calamento	A. flavicollis	2019	NO	NA
607	2019-10-01	Sub-adult	7C7CBFB	Male	B4	1000-1	1000	Val Calamento	A. flavicollis	2019	NO	NA
608	2019-10-01	Sub-adult	7C7CF89	Male	G3	500-2	500	Val Calamento	A. flavicollis	2019	NO	NA
609	2019-10-01	Sub-adult	7C7D74A	Male	F4	1000-1	1000	Val Calamento	A. flavicollis	2019	YES	NA
610	2019-10-01	Sub-adult	7C7EB32	Female	E1	500-2	500	Val Calamento	A. flavicollis	2019	NO	NA
611	2019-10-01	NA	NEW_ALT_23_2019	Unknown	27	2500	2500	Val Calamento	S. araneus	2019	NO	NA
612	2019-10-01	NA	NEW_ALT_16_2019	Unknown	C2	2000-1	2000	Val Calamento	S. araneus	2019	NO	NA
613	2019-10-01	Sub-adult	7C7D28C	Female	H4	500-2	500	Val Calamento	A. flavicollis	2019	NO	NA
614	2019-10-01	Adult	7C7EFA0	Female	C2	500-1	500	Val Calamento	A. flavicollis	2019	NO	NA
615	2019-10-01	Sub-adult	7C7EBBD	Female	C4	1500-1	1500	Val Calamento	A. flavicollis	2019	NO	NA
616	2019-10-01	Adult	7C7CCBE	Female	C2	500-1	500	Val Calamento	A. flavicollis	2019	NO	NA
617	2019-10-01	Sub-adult	7C7D9DC	Female	H2	2000-1	2000	Val Calamento	C. nivalis	2019	NO	NA
618	2019-10-01	Adult	7C7D81D	Female	F3	500-2	500	Val Calamento	A. flavicollis	2019	NO	NA
619	2019-10-02	Sub-adult	7C7DB1E	Female	G4	1500-2	1500	Val Calamento	M. glareolus	2019	NO	NA
620	2019-10-02	Sub-adult	7C7D93F	Male	A3	2000-1	2000	Val Calamento	M. glareolus	2019	YES	NA
621	2019-10-02	Unknown	7C7CAB3	Unknown	C4	2000-1	2000	Val Calamento	M. glareolus	2019	NO	NA
622	2019-10-02	Sub-adult	7C7A45A	Male	F1	500-2	500	Val Calamento	A. flavicollis	2019	NO	NA
623	2019-10-02	Sub-adult	7C7EEB4	Female	F2	1500-2	1500	Val Calamento	A. flavicollis	2019	NO	NA
624	2019-10-02	Sub-adult	7C7DAA1	Male	H3	500-2	500	Val Calamento	A. flavicollis	2019	NO	NA
625	2019-10-02	Adult	7C7E223	Female	B2	1000-1	1000	Val Calamento	A. flavicollis	2019	YES	NA
626	2019-10-02	Sub-adult	7C7D7E2	Male	A4	2000-1	2000	Val Calamento	M. glareolus	2019	YES	NA
627	2019-10-02	Sub-adult	7C7D678	Male	E1	500-2	500	Val Calamento	A. flavicollis	2019	NO	NA
628	2019-10-02	Sub-adult	7C7EF2E	Female	B1	1000-1	1000	Val Calamento	A. flavicollis	2019	NO	NA
629	2019-10-02	NA	NEW_ALT_19_2019	Unknown	D3	2000-1	2000	Val Calamento	S. araneus	2019	NO	NA
630	2019-10-02	Sub-adult	7C7EA55	Female	A3	500-1	500	Val Calamento	A. flavicollis	2019	YES	NA
631	2019-10-02	Sub-adult	7C7DB3F	Male	F2	1000-2	1000	Val Calamento	A. flavicollis	2019	NO	NA
632	2019-10-02	Sub-adult	7C7A4CA	Female	F2	1500-2	1500	Val Calamento	A. flavicollis	2019	YES	NA
633	2019-10-02	Sub-adult	7C7EFD5	Male	F4	500-2	500	Val Calamento	A. flavicollis	2019	NO	NA
634	2019-10-02	Adult	7C7F180	Male	E1	1500-2	1500	Val Calamento	A. flavicollis	2019	NO	NA
635	2019-10-02	Adult	7C7E6B9	Male	C1	1500-1	1500	Val Calamento	M. glareolus	2019	NO	NA
636	2019-10-02	NA	NEW_ALT_20_2019	Unknown	C4	2000-1	2000	Val Calamento	M. glareolus	2019	NO	NA
637	2019-10-02	Adult	7C7E48A	Male	H2	2000-2	2000	Val Calamento	M. glareolus	2019	NO	NA
638	2019-10-02	Sub-adult	7C7F4F6	Male	F3	500-2	500	Val Calamento	A. flavicollis	2019	NO	NA
639	2019-10-02	Juvenile	7C7DA3B	Female	E4	1000-2	1000	Val Calamento	A. flavicollis	2019	YES	NA
640	2019-10-03	Sub-adult	7C7E6F8	Female	B3	1000-1	1000	Val Calamento	A. flavicollis	2019	NO	NA
641	2019-10-03	Sub-adult	7C7EEC5	Male	D1	2000-1	2000	Val Calamento	C. nivalis	2019	NO	NA
642	2019-10-03	Sub-adult	7C7D303	Female	F3	500-2	500	Val Calamento	A. flavicollis	2019	NO	NA
643	2019-10-03	Sub-adult	7C7CB1C	Male	F2	1500-2	1500	Val Calamento	A. flavicollis	2019	NO	NA
644	2019-10-03	Sub-adult	7C7D479	Female	D1	500-1	500	Val Calamento	A. flavicollis	2019	NO	NA
645	2019-10-03	Juvenile	7C7D02E	Female	11	2500	2500	Val Calamento	C. nivalis	2019	NO	NA
646	2019-10-03	Adult	7C7D4E6	Male	A1	2000-1	2000	Val Calamento	M. glareolus	2019	NO	NA
647	2019-10-03	Sub-adult	7C7E70F	Male	F2	1500-2	1500	Val Calamento	A. flavicollis	2019	NO	NA
648	2019-10-03	Sub-adult	7C7DBA8	Female	H1	500-2	500	Val Calamento	A. flavicollis	2019	NO	NA
649	2019-10-03	Sub-adult	7C7E3EE	Female	B2	500-1	500	Val Calamento	A. flavicollis	2019	NO	NA
650	2019-10-03	Sub-adult	7C7E501	Female	E4	1500-2	1500	Val Calamento	A. flavicollis	2019	NO	NA
651	2019-10-03	NA	NEW_ALT_21_2019	Unknown	D3	2000-1	2000	Val Calamento	S. araneus	2019	NO	NA
652	2019-10-03	Sub-adult	7C7CB53	Female	F4	2000-2	2000	Val Calamento	C. nivalis	2019	NO	NA
653	2019-10-03	Sub-adult	7C7D5F6	Female	H4	1000-2	1000	Val Calamento	A. flavicollis	2019	YES	NA
654	2019-10-03	Sub-adult	7C7D5FD	Male	H1	1500-2	1500	Val Calamento	A. flavicollis	2019	NO	NA
655	2019-10-03	Adult	7C7D65B	Female	F3	2000-2	2000	Val Calamento	C. nivalis	2019	NO	NA
656	2019-10-03	Sub-adult	7C7EA38	Female	E1	1500-2	1500	Val Calamento	A. flavicollis	2019	YES	NA
657	2019-10-03	Sub-adult	7C7CBA3	Female	E4	500-2	500	Val Calamento	A. flavicollis	2019	NO	NA
658	2019-10-03	Sub-adult	7C7D6C0	Female	A1	500-1	500	Val Calamento	A. flavicollis	2019	NO	NA
659	2019-10-03	Adult	7C7D705	Female	G3	500-2	500	Val Calamento	A. flavicollis	2019	NO	NA
660	2019-10-03	Adult	7C182EC	Male	H2	2000-1	2000	Val Calamento	M. glareolus	2019	YES	NA
661	2019-10-03	Adult	7C7D9D9	Female	G1	1000-2	1000	Val Calamento	A. flavicollis	2019	NO	NA
662	2019-10-03	Adult	7C7F226	Female	F2	2000-2	2000	Val Calamento	M. glareolus	2019	NO	NA
663	2019-10-03	Sub-adult	7C7D257	Female	E1	2000-2	2000	Val Calamento	C. nivalis	2019	YES	NA
664	2019-10-03	Sub-adult	7C7E0E2	Female	F4	500-2	500	Val Calamento	A. flavicollis	2019	NO	NA
665	2019-10-03	Adult	7C7D48A	Male	C4	1500-1	1500	Val Calamento	M. glareolus	2019	NO	NA
666	2019-10-03	Sub-adult	7C7D3EB	Male	G2	1000-2	1000	Val Calamento	M. glareolus	2019	NO	NA
667	2020-05-19	Adult	7C7EFB2	Female	F3	1000-2	1000	Val Calamento	M. glareolus	2020	YES	NA
668	2020-05-19	Adult	7C7EA54	Male	A2	500-1	500	Val Calamento	A. flavicollis	2020	NO	NA
669	2020-05-19	Adult	7C7CCB6	Male	B2	1500-1	1500	Val Calamento	A. flavicollis	2020	NO	NA
670	2020-05-19	Adult	7C7E20E	Male	G2	1000-2	1000	Val Calamento	A. flavicollis	2020	YES	NA
671	2020-05-19	Adult	7C7DF01	Female	H3	1000-2	1000	Val Calamento	A. flavicollis	2020	NO	NA
672	2020-05-19	Adult	7C7D780	Male	E3	500-2	500	Val Calamento	A. flavicollis	2020	YES	NA
673	2020-05-20	Adult	7C7CE23	Female	F4	500-2	500	Val Calamento	A. flavicollis	2020	NO	NA
674	2020-05-20	Sub-adult	7C7DECD	Male	B3	1500-1	1500	Val Calamento	A. flavicollis	2020	NO	NA
675	2020-05-20	Sub-adult	7C7E915	Male	A3	500-1	500	Val Calamento	A. flavicollis	2020	NO	NA
676	2020-05-21	Adult	7CE6A97	Female	H3	500-2	500	Val Calamento	A. flavicollis	2020	YES	NA
677	2020-05-21	Adult	7BC4901	Female	H2	500-2	500	Val Calamento	A. flavicollis	2020	NO	NA
678	2020-05-21	Adult	7CE5231	Male	D1	500-1	500	Val Calamento	A. flavicollis	2020	NO	NA
679	2020-05-21	Sub-adult	7BC4E46	Male	G3	1500-2	1500	Val Calamento	A. flavicollis	2020	YES	NA
680	2020-05-21	Sub-adult	7C7DC9C	Female	E3	500-2	500	Val Calamento	A. flavicollis	2020	YES	NA
681	2020-05-21	Adult	7C7D839	Female	A1	2000-1	2000	Val Calamento	M. glareolus	2020	YES	NA
682	2020-06-16	Sub-adult	7D03A91	Female	E3	500-2	500	Val Calamento	A. flavicollis	2020	NO	NA
683	2020-06-16	NA	NEW_ALT_4_2020	Unknown	C3	1000-1	1000	Val Calamento	S. araneus	2020	NO	NA
684	2020-06-16	NA	NEW_ALT3_2020	Unknown	C3	1000-1	1000	Val Calamento	S. araneus	2020	NO	NA
685	2020-06-16	Sub-adult	7CE50AB	Female	F3	500-2	500	Val Calamento	A. flavicollis	2020	NO	NA
686	2020-06-16	NA	NEW_ALT_2_2020	Unknown	F2	2000-2	2000	Val Calamento	C. nivalis	2020	YES	NA
687	2020-06-16	NA	NEW_ALT_1_2020	Unknown	F3	2000-2	2000	Val Calamento	C. nivalis	2020	NO	NA
688	2020-06-16	Adult	7C7EFCB	Female	B3	1500-1	1500	Val Calamento	A. flavicollis	2020	YES	NA
689	2020-06-16	Sub-adult	7CE6857	Female	F4	500-2	500	Val Calamento	A. flavicollis	2020	NO	NA
690	2020-06-16	Sub-adult	7CE4EB3	Female	F1	1000-2	1000	Val Calamento	A. flavicollis	2020	NO	NA
691	2020-06-16	Adult	7C7CDD5	Female	D4	1000-1	1000	Val Calamento	M. glareolus	2020	NO	NA
692	2020-06-16	Adult	7BC4EC3	Male	G1	500-2	500	Val Calamento	A. flavicollis	2020	YES	NA
693	2020-06-16	Adult	7CE6CD8	Female	E1	2000-2	2000	Val Calamento	C. nivalis	2020	NO	NA
694	2020-06-17	Adult	7C7D2BB	Female	G4	1500-2	1500	Val Calamento	A. flavicollis	2020	YES	NA
695	2020-06-17	Sub-adult	7CE6CB0	Female	B2	500-1	500	Val Calamento	A. flavicollis	2020	NO	NA
696	2020-06-17	Sub-adult	7C7E725	Male	B4	1000-1	1000	Val Calamento	M. glareolus	2020	YES	NA
697	2020-06-17	Sub-adult	7BC49F3	Female	F4	500-2	500	Val Calamento	A. flavicollis	2020	YES	NA
698	2020-06-17	Sub-adult	7D03B96	Male	G1	500-2	500	Val Calamento	A. flavicollis	2020	YES	NA
699	2020-06-17	Adult	7C7CE3B	Male	G4	1500-2	1500	Val Calamento	A. flavicollis	2020	NO	NA
700	2020-06-17	Adult	7CE6BB3	Male	A1	2000-1	2000	Val Calamento	M. glareolus	2020	YES	NA
701	2020-06-18	Adult	7C7A4B5	Male	C2	1500-1	1500	Val Calamento	A. flavicollis	2020	YES	NA
702	2020-06-18	Sub-adult	7C7EAEE	Male	G1	1500-2	1500	Val Calamento	A. flavicollis	2020	NO	NA
703	2020-06-18	Juvenile	7C7D7B0	Male	B3	500-1	500	Val Calamento	A. sylvaticus	2020	NO	NA
704	2020-06-18	Adult	7C7DC98	Male	F3	1000-2	1000	Val Calamento	M. glareolus	2020	NO	NA
705	2020-07-14	Adult	7D039A8	Male	H3	1500-2	1500	Val Calamento	M. glareolus	2020	NO	NA
706	2020-07-14	Sub-adult	7C7CF34	Male	F3	1000-2	1000	Val Calamento	M. glareolus	2020	YES	NA
707	2020-07-14	Adult	7CE55AE	Female	C1	1000-1	1000	Val Calamento	M. glareolus	2020	YES	NA
708	2020-07-14	Adult	7CE4E7E	Female	E2	500-2	500	Val Calamento	A. flavicollis	2020	NO	NA
709	2020-07-14	Sub-adult	7C7DAC7	Male	A1	2000-1	2000	Val Calamento	M. glareolus	2020	NO	NA
710	2020-07-14	Adult	7CE55CD	Male	E4	500-2	500	Val Calamento	A. flavicollis	2020	NO	NA
711	2020-07-14	Sub-adult	7C7D915	Male	A1	500-1	500	Val Calamento	A. flavicollis	2020	NO	NA
712	2020-07-14	Sub-adult	7C7CF2B	Male	27	2500	2500	Val Calamento	C. nivalis	2020	NO	NA
713	2020-07-14	Adult	7CE5409	Female	1	2500	2500	Val Calamento	C. nivalis	2020	NO	NA
714	2020-07-14	Adult	7CE5192	Female	G4	1000-2	1000	Val Calamento	M. glareolus	2020	NO	NA
715	2020-07-14	Adult	7BC4849	Male	G3	1000-2	1000	Val Calamento	M. glareolus	2020	YES	NA
716	2020-07-14	Sub-adult	7C7D6CE	Male	H4	500-2	500	Val Calamento	A. flavicollis	2020	NO	NA
717	2020-07-14	Sub-adult	7CE5068	Female	B4	500-1	500	Val Calamento	A. flavicollis	2020	YES	NA
718	2020-07-14	Sub-adult	7D03A4B	Male	H4	2000-2	2000	Val Calamento	M. glareolus	2020	YES	NA
719	2020-07-15	Sub-adult	7CE6678	Female	H3	1500-2	1500	Val Calamento	M. glareolus	2020	NO	NA
720	2020-07-15	Adult	7CA9531	Male	F4	1000-2	1000	Val Calamento	M. glareolus	2020	NO	NA
721	2020-07-15	Adult	7CE66BB	Male	F1	1000-2	1000	Val Calamento	M. glareolus	2020	YES	NA
722	2020-07-15	Adult	7CAA260	Male	G4	500-2	500	Val Calamento	A. flavicollis	2020	NO	NA
723	2020-07-15	Sub-adult	7CA9151	Female	F3	1000-2	1000	Val Calamento	M. glareolus	2020	YES	NA
724	2020-07-15	Adult	7CA9C17	Male	D1	2000-1	2000	Val Calamento	M. glareolus	2020	YES	NA
725	2020-07-15	Adult	7CA9A2C	Male	B4	2000-1	2000	Val Calamento	M. glareolus	2020	YES	NA
726	2020-07-15	Adult	7CA9C59	Male	H3	500-2	500	Val Calamento	A. flavicollis	2020	NO	NA
727	2020-07-15	Adult	7CA9C9B	Male	C1	1000-1	1000	Val Calamento	M. glareolus	2020	NO	NA
728	2020-07-15	Sub-adult	7CA9C81	Female	A2	500-1	500	Val Calamento	A. flavicollis	2020	NO	NA
729	2020-07-15	Sub-adult	7CA907B	Female	H2	500-2	500	Val Calamento	A. sylvaticus	2020	NO	NA
730	2020-07-16	Sub-adult	7CA98D1	Male	D3	1000-1	1000	Val Calamento	M. glareolus	2020	YES	NA
731	2020-07-16	Adult	7CA953A	Male	H2	500-2	500	Val Calamento	A. flavicollis	2020	NO	NA
732	2020-07-16	Adult	7CA9A7D	Female	D2	2000-1	2000	Val Calamento	M. glareolus	2020	YES	NA
733	2020-07-16	Adult	7CA94F0	Male	C3	1000-1	1000	Val Calamento	M. glareolus	2020	YES	NA
734	2020-07-16	Adult	7CA99F1	Male	E3	1000-2	1000	Val Calamento	A. flavicollis	2020	NO	NA
735	2020-07-16	Adult	7CAA23E	Male	A4	500-1	500	Val Calamento	A. flavicollis	2020	NO	NA
736	2020-08-11	NA	NEW_ALT_7_2020	Unknown	B3	2000-1	2000	Val Calamento	S. araneus	2020	NO	NA
737	2020-08-11	Adult	7CA9524	Male	B2	1000-1	1000	Val Calamento	M. glareolus	2020	YES	NA
738	2020-08-11	Adult	7CA9009	Female	D2	1000-1	1000	Val Calamento	A. flavicollis	2020	NO	NA
739	2020-08-11	Sub-adult	7CA9C02	Male	F4	1500-2	1500	Val Calamento	A. flavicollis	2020	NO	NA
740	2020-08-11	Sub-adult	7CA97A2	Female	B3	1000-1	1000	Val Calamento	M. glareolus	2020	NO	NA
741	2020-08-11	NA	NEW_ALT_6_2020	Unknown	H4	1000-2	1000	Val Calamento	S. alpinus	2020	NO	NA
742	2020-08-12	Adult	7CA90EA	Male	H2	1000-2	1000	Val Calamento	M. glareolus	2020	YES	NA
743	2020-08-12	NA	NEW_ALT_9_2020	Unknown	A4	2000-1	2000	Val Calamento	S. araneus	2020	NO	NA
744	2020-08-12	NA	NEW_ALT_10_2020	Unknown	A4	2000-1	2000	Val Calamento	S. araneus	2020	NO	NA
745	2020-08-12	NA	NEW_ALT_8_2020	Unknown	A3	2000-1	2000	Val Calamento	S. araneus	2020	NO	NA
746	2020-08-12	Adult	7CA97F8	Female	E2	1000-2	1000	Val Calamento	M. glareolus	2020	YES	NA
747	2020-08-12	Adult	7CA9B40	Male	G4	1500-2	1500	Val Calamento	M. glareolus	2020	YES	NA
748	2020-08-12	Sub-adult	7CA9CC3	Female	B2	1000-2	1000	Val Calamento	A. flavicollis	2020	NO	NA
749	2020-08-12	Adult	7CA99A9	Female	H1	2000-2	2000	Val Calamento	M. glareolus	2020	YES	NA
750	2020-08-12	Adult	7CA91A0	Male	A1	500-1	500	Val Calamento	A. flavicollis	2020	NO	NA
751	2020-08-12	Adult	7CA9BBC	Female	D1	500-1	500	Val Calamento	A. flavicollis	2020	NO	NA
752	2020-08-12	Adult	7CA8EF8	Male	D1	500-1	500	Val Calamento	A. flavicollis	2020	NO	NA
753	2020-08-12	Adult	7CA964F	Female	H2	1000-2	1000	Val Calamento	M. glareolus	2020	YES	NA
754	2020-08-13	NA	NEW_ALT_12_2020	Unknown	D2	2000-1	2000	Val Calamento	S. araneus	2020	NO	NA
755	2020-08-13	Adult	7CA9FD9	Male	13	2500	2500	Val Calamento	C. nivalis	2020	YES	NA
756	2020-08-13	Sub-adult	7CA9D34	Male	A4	2000-1	2000	Val Calamento	M. glareolus	2020	NO	NA
757	2020-08-13	NA	NEW_ALT_11_2020	Unknown	A3	2000-1	2000	Val Calamento	S. araneus	2020	NO	NA
758	2020-08-13	Adult	7CA9398	Male	H2	1500-2	1500	Val Calamento	M. glareolus	2020	YES	NA
759	2020-08-13	Sub-adult	7CA9967	Unknown	4	2500	2500	Val Calamento	C. nivalis	2020	YES	NA
760	2020-08-13	Adult	7CA92F0	Male	D1	2000-1	2000	Val Calamento	M. glareolus	2020	YES	NA
761	2020-08-13	Adult	7CA8F7D	Male	F3	2000-2	2000	Val Calamento	C. nivalis	2020	NO	NA
762	2020-09-08	Adult	7CE6C19	Female	A3	1000-1	1000	Val Calamento	M. glareolus	2020	NO	NA
763	2020-09-08	NA	NEW_ALT_14_2020	Unknown	F3	2000-2	2000	Val Calamento	Sorex spp.	2020	NO	not confirm the species
764	2020-09-08	Adult	7CA9525	Female	D3	1000-1	1000	Val Calamento	M. glareolus	2020	NO	NA
765	2020-09-08	Sub-adult	7D039D9	Male	B2	1000-1	1000	Val Calamento	M. glareolus	2020	NO	NA
766	2020-09-08	NA	NEW_ALT_13_2020	Unknown	D1	2000-1	2000	Val Calamento	S. araneus	2020	NO	NA
767	2020-09-08	Adult	7CE7EEB	Female	H4	1000-2	1000	Val Calamento	M. glareolus	2020	NO	NA
768	2020-09-08	Adult	7BBBFA4	Male	A1	2000-1	2000	Val Calamento	M. glareolus	2020	YES	NA
769	2020-09-08	Juvenile	7BC49E7	Male	F1	1000-2	1000	Val Calamento	M. glareolus	2020	YES	NA
770	2020-09-08	Sub-adult	7BC4931	Female	A2	2000-1	2000	Val Calamento	M. glareolus	2020	NO	NA
771	2020-09-08	Unknown	7CE687A	Unknown	B1	1000-1	1000	Val Calamento	M. glareolus	2020	YES	NA
772	2020-09-08	Adult	7CA9BB2	Female	A1	1000-1	1000	Val Calamento	M. glareolus	2020	YES	NA
773	2020-09-08	Adult	7CE5110	Female	D4	1000-1	1000	Val Calamento	M. glareolus	2020	YES	NA
774	2020-09-09	Sub-adult	NEW_ALT_16_2020	Male	F4	1000-2	1000	Val Calamento	M. glareolus	2020	NO	NA
775	2020-09-09	Adult	7BC4E5C	Female	A1	1000-1	1000	Val Calamento	A. flavicollis	2020	NO	NA
776	2020-09-09	Adult	7CE4ECB	Female	C1	1000-1	1000	Val Calamento	A. flavicollis	2020	NO	NA
777	2020-09-09	Sub-adult	7D036DC	Female	B3	1000-1	1000	Val Calamento	M. glareolus	2020	YES	NA
778	2020-09-09	NA	NEW_ALT_15_2020	Unknown	D3	2000-1	2000	Val Calamento	S. araneus	2020	NO	NA
779	2020-09-10	Adult	7CE5417	Female	G3	1000-2	1000	Val Calamento	M. glareolus	2020	YES	NA
780	2020-09-10	Juvenile	7D03934	Male	F4	1000-2	1000	Val Calamento	M. glareolus	2020	YES	NA
781	2020-09-10	Adult	7BC4D0A	Male	F4	1500-2	1500	Val Calamento	A. flavicollis	2020	NO	NA
782	2020-09-10	Adult	7D03A68	Male	C1	1000-1	1000	Val Calamento	A. flavicollis	2020	NO	NA
783	2020-09-10	NA	NEW_ALT_17_2020	Unknown	H4	2000-2	2000	Val Calamento	M. glareolus	2020	NO	NA
784	2020-09-10	NA	NEW_ALT_18_2020	Unknown	F3	500-2	500	Val Calamento	C. leucodon	2020	NO	NA
785	2020-09-10	Juvenile	7CE68C6	Female	F4	1000-2	1000	Val Calamento	M. glareolus	2020	YES	NA
786	2020-09-10	Juvenile	7BC4EF5	Unknown	F4	1000-2	1000	Val Calamento	M. glareolus	2020	YES	NA
787	2020-09-10	Sub-adult	7BC4E4E	Male	11	2500	2500	Val Calamento	M. glareolus	2020	NO	NA
788	2020-09-10	Juvenile	7D03D85	Unknown	E3	1000-2	1000	Val Calamento	M. glareolus	2020	YES	NA
789	2020-09-10	Adult	7CE68A5	Male	F1	1500-2	1500	Val Calamento	M. glareolus	2020	YES	NA
790	2020-09-10	Adult	7CE6757	Female	H3	1500-2	1500	Val Calamento	M. glareolus	2020	YES	NA
791	2020-10-06	Adult	7CA96CA	Female	B1	1000-1	1000	Val Calamento	M. glareolus	2020	YES	NA
792	2020-10-06	NA	NEW_ALT_21_2020	Unknown	G1	1000-2	1000	Val Calamento	S. minutus	2020	NO	NA
793	2020-10-06	Adult	7CAA41F	Female	E3	500-2	500	Val Calamento	A. flavicollis	2020	YES	NA
794	2020-10-06	Sub-adult	7CA92B6	Male	A3	2000-1	2000	Val Calamento	M. subterraneus	2020	NO	NA
795	2020-10-06	Sub-adult	7CA9A29	Female	H4	2000-2	2000	Val Calamento	M. glareolus	2020	YES	NA
796	2020-10-06	Juvenile	7CA94E3	Male	D3	1000-1	1000	Val Calamento	M. glareolus	2020	YES	NA
797	2020-10-06	Unknown	NEW_ALT_19_2020	Unknown	A4	2000-1	2000	Val Calamento	S. araneus	2020	NO	NA
798	2020-10-06	Adult	7CAA33F	Female	C3	1000-1	1000	Val Calamento	M. glareolus	2020	NO	NA
799	2020-10-06	NA	NEW_ALT_20_2020	Male	G1	2000-1	2000	Val Calamento	M. arvalis	2020	NO	NA
800	2020-10-06	Sub-adult	7CA9B09	Male	C1	2000-1	2000	Val Calamento	M. subterraneus	2020	NO	NA
801	2020-10-07	Sub-adult	7D03784	Female	D2	2000-1	2000	Val Calamento	M. glareolus	2020	YES	NA
802	2020-10-07	Sub-adult	7CA94C9	Female	E2	1000-2	1000	Val Calamento	M. glareolus	2020	YES	NA
803	2020-10-07	Sub-adult	7BC49EA	Unknown	H4	2000-2	2000	Val Calamento	M. arvalis	2020	YES	NA
804	2020-10-07	Sub-adult	7CAA218	Female	F4	1000-2	1000	Val Calamento	M. glareolus	2020	YES	NA
805	2020-10-07	Sub-adult	7CA9ABA	Male	D3	2000-1	2000	Val Calamento	M. glareolus	2020	NO	NA
806	2020-10-07	Sub-adult	7CA980E	Male	F2	2000-2	2000	Val Calamento	C. nivalis	2020	YES	NA
807	2020-10-07	NA	NEW_ALT_24_2020	Unknown	G4	2000-2	2000	Val Calamento	S. araneus	2020	NO	NA
808	2020-10-07	Sub-adult	7C7D59A	Female	A1	2000-1	2000	Val Calamento	M. glareolus	2020	YES	NA
809	2020-10-07	Adult	7CA9C13	Female	B4	1000-1	1000	Val Calamento	M. glareolus	2020	NO	NA
810	2020-10-07	NA	NEWALT_23_2020	Unknown	A3	1500-1	1500	Val Calamento	S. araneus	2020	NO	NA
811	2020-10-07	Juvenile	7CA91B1	Male	H4	1000-2	1000	Val Calamento	M. glareolus	2020	YES	NA
812	2020-10-07	Adult	7CA98F1	Female	C3	1000-1	1000	Val Calamento	M. glareolus	2020	NO	NA
813	2020-10-07	Sub-adult	7CA9AB7	Male	D1	2000-1	2000	Val Calamento	M. glareolus	2020	YES	NA
814	2020-10-07	Adult	7CA90CF	Male	C3	1000-1	1000	Val Calamento	M. glareolus	2020	YES	NA
815	2020-10-07	Sub-adult	7CA9E91	Male	D2	2000-1	2000	Val Calamento	M. glareolus	2020	YES	NA
816	2020-10-07	Sub-adult	7CA96A4	Female	H2	1000-2	1000	Val Calamento	M. glareolus	2020	YES	NA
817	2020-10-07	Adult	7CA932E	Male	D3	1000-1	1000	Val Calamento	M. glareolus	2020	YES	NA
818	2020-10-07	Sub-adult	7CA96AF	Male	B1	1000-1	1000	Val Calamento	M. glareolus	2020	YES	NA
819	2020-10-07	Adult	7CA8E13	Male	H4	500-2	500	Val Calamento	A. flavicollis	2020	NO	NA
820	2020-10-07	Juvenile	7CA9B98	Male	A3	1000-1	1000	Val Calamento	A. flavicollis	2020	NO	NA
821	2020-10-08	Adult	NEW_ALT_297_2020	Male	H4	2000-2	2000	Val Calamento	M. glareolus	2020	NO	NA
822	2020-10-08	NA	NEW_ALT_26_2020	Unknown	G2	1000-2	1000	Val Calamento	S. araneus	2020	NO	NA
823	2020-10-08	NA	NEW_ALT_27_2020	Unknown	E4	2000-2	2000	Val Calamento	C. nivalis	2020	NO	NA
824	2020-10-08	Sub-adult	NEW_ALT_285_2020	Male	E2	1000-2	1000	Val Calamento	M. glareolus	2020	YES	NA
825	2020-10-08	Sub-adult	NEW_ALT_296_2020	Female	H2	2000-1	2000	Val Calamento	M. glareolus	2020	NO	NA
826	2020-10-08	Juvenile	NEW_ALT_289_2020	Male	G3	1000-2	1000	Val Calamento	M. glareolus	2020	YES	NA
827	2020-10-08	Juvenile	NEW_ALT_290_2020	Female	G3	1000-2	1000	Val Calamento	M. glareolus	2020	YES	NA
828	2020-10-08	Adult	NEW_ALT_232_2020	Male	E1	2000-2	2000	Val Calamento	C. nivalis	2020	YES	NA
829	2020-10-08	Sub-adult	NEW_ALT_231_2020	Male	C3	1000-1	1000	Val Calamento	M. glareolus	2020	NO	NA
830	2020-10-08	NA	NEW_ALT_25_2020	Unknown	G1	2000-1	2000	Val Calamento	S. araneus	2020	NO	NA
